# Supplementary material for: Combinatorial expression motifs in signaling pathways
Source: Cell Genom. 2024 Jan 10;4(1):100463. doi: 10.1016/j.xgen.2023.100463 (PMC10794782; doi:10.1016/j.xgen.2023.100463)
Supplement: Table S2. Metadata and TGF-β class labels defined for cell states with the pathway “on,” related to Figure 3 [file mmc2.csv]

Table S2: Metadata and TGF-beta class labels defined for cell states with the pathway �on�, related to Figure 3.
	cell_id	class_label	Tissue	Cell_class	cell_ontology_class	age	dataset
1	1_E6.5_8.5_Chan	1	epiblast	Epiblast	epiblast	E6.5	E6.5_8.5_Chan
2	3_E6.5_8.5_Chan	1	epiblast	Epiblast	epiblast	E6.5	E6.5_8.5_Chan
3	4_E6.5_8.5_Chan	1	epiblast	Epiblast	epiblast	E6.5	E6.5_8.5_Chan
4	5_E6.5_8.5_Chan	2	xecto	Ex_ectoderm	extraembryonic ectoderm 1	E6.5	E6.5_8.5_Chan
5	6_E6.5_8.5_Chan	1	epiblast	Epiblast	epiblast	E6.5	E6.5_8.5_Chan
6	7_E6.5_8.5_Chan	2	xecto	Ex_ectoderm	extraembryonic ectoderm 1	E6.5	E6.5_8.5_Chan
7	8_E6.5_8.5_Chan	2	xecto	Ex_ectoderm	extraembryonic ectoderm 1	E6.5	E6.5_8.5_Chan
8	9_E6.5_8.5_Chan	3	xendo	Endoderm	primitive and definitive endoderm	E6.5	E6.5_8.5_Chan
9	10_E6.5_8.5_Chan	3	xendo	Endoderm	primitive and definitive endoderm	E6.5	E6.5_8.5_Chan
10	11_E6.5_8.5_Chan	2	xecto	Ex_ectoderm	extraembryonic ectoderm 2	E6.5	E6.5_8.5_Chan
11	13_E6.5_8.5_Chan	3	xendo	Endoderm	visceral endoderm early	E6.5	E6.5_8.5_Chan
12	14_E6.5_8.5_Chan	4	xendo	Endoderm	primitive and definitive endoderm	E6.5	E6.5_8.5_Chan
13	15_E6.5_8.5_Chan	4	xendo	Endoderm	parietal endoderm	E6.5	E6.5_8.5_Chan
14	16_E6.5_8.5_Chan	2	xecto	Ex_ectoderm	extraembryonic ectoderm 1	E7.0	E6.5_8.5_Chan
15	17_E6.5_8.5_Chan	5	ectoderm	Ectoderm	ectoderm early 1	E7.0	E6.5_8.5_Chan
16	19_E6.5_8.5_Chan	1	mesoderm	Primitive_streak	primitive streak early	E7.0	E6.5_8.5_Chan
17	20_E6.5_8.5_Chan	5	ectoderm	Ectoderm	ectoderm early 1	E7.0	E6.5_8.5_Chan
18	21_E6.5_8.5_Chan	1	mesoderm	Primitive_streak	primitive streak early	E7.0	E6.5_8.5_Chan
19	22_E6.5_8.5_Chan	1	ectoderm	Ectoderm	ectoderm early 1	E7.0	E6.5_8.5_Chan
20	23_E6.5_8.5_Chan	5	ectoderm	Ectoderm	ectoderm early 1	E7.0	E6.5_8.5_Chan
21	24_E6.5_8.5_Chan	5	mesoderm	Primitive_streak	streak pre-specified/anterior	E7.0	E6.5_8.5_Chan
22	25_E6.5_8.5_Chan	5	ectoderm	Ectoderm	ectoderm early 1	E7.0	E6.5_8.5_Chan
23	26_E6.5_8.5_Chan	1	ectoderm	Ectoderm	ectoderm early 1	E7.0	E6.5_8.5_Chan
24	27_E6.5_8.5_Chan	1	ectoderm	Ectoderm	ectoderm early 1	E7.0	E6.5_8.5_Chan
25	28_E6.5_8.5_Chan	1	mesoderm	Primitive_streak	primitive streak early	E7.0	E6.5_8.5_Chan
26	29_E6.5_8.5_Chan	3	xendo	Endoderm	visceral endoderm early	E7.0	E6.5_8.5_Chan
27	30_E6.5_8.5_Chan	1	xmeso	Endoderm	allantois	E7.0	E6.5_8.5_Chan
28	31_E6.5_8.5_Chan	3	xendo	Endoderm	primitive and definitive endoderm	E7.0	E6.5_8.5_Chan
29	33_E6.5_8.5_Chan	2	mesoderm	Blood	haematopoeitic/endothelial progenitor	E7.0	E6.5_8.5_Chan
30	34_E6.5_8.5_Chan	2	mesoderm	Primitive_streak	streak pre-specified/anterior	E7.0	E6.5_8.5_Chan
31	35_E6.5_8.5_Chan	5	mesoderm	Primitive_streak	streak pre-specified/anterior	E7.0	E6.5_8.5_Chan
32	36_E6.5_8.5_Chan	2	mesoderm	Primitive_streak	streak pre-specified/anterior	E7.0	E6.5_8.5_Chan
33	37_E6.5_8.5_Chan	2	xecto	Ex_ectoderm	extraembryonic ectoderm 1	E7.0	E6.5_8.5_Chan
34	38_E6.5_8.5_Chan	5	ectoderm	Ectoderm	ectoderm early 1	E7.0	E6.5_8.5_Chan
35	39_E6.5_8.5_Chan	3	xendo	Endoderm	primitive and definitive endoderm	E7.0	E6.5_8.5_Chan
36	40_E6.5_8.5_Chan	2	ectoderm	Ectoderm	ectoderm early 1	E7.0	E6.5_8.5_Chan
37	41_E6.5_8.5_Chan	2	pgcs	Epiblast	primordial germ cells (PGCs)	E7.0	E6.5_8.5_Chan
38	42_E6.5_8.5_Chan	4	xendo	Endoderm	parietal endoderm	E7.0	E6.5_8.5_Chan
39	44_E6.5_8.5_Chan	1	ectoderm	Ectoderm	ectoderm early 2	E7.5	E6.5_8.5_Chan
40	45_E6.5_8.5_Chan	2	xecto	Ex_ectoderm	extraembryonic ectoderm 1	E7.5	E6.5_8.5_Chan
41	46_E6.5_8.5_Chan	2	xecto	Ex_ectoderm	extraembryonic ectoderm 1	E7.5	E6.5_8.5_Chan
42	48_E6.5_8.5_Chan	1	mesoderm	Primitive_streak	primitive streak late	E7.5	E6.5_8.5_Chan
43	49_E6.5_8.5_Chan	3	xendo	Endoderm	visceral endoderm early	E7.5	E6.5_8.5_Chan
44	50_E6.5_8.5_Chan	2	xmeso	Endoderm	allantois	E7.5	E6.5_8.5_Chan
45	51_E6.5_8.5_Chan	5	ectoderm	Ectoderm	ectoderm early 2	E7.5	E6.5_8.5_Chan
46	52_E6.5_8.5_Chan	2	mesoderm	Spinal_cord	NMPs early	E7.5	E6.5_8.5_Chan
47	54_E6.5_8.5_Chan	1	mesoderm	Primitive_streak	primitive streak late	E7.5	E6.5_8.5_Chan
48	55_E6.5_8.5_Chan	2	mesoderm	Blood	primitive blood progenitor	E7.5	E6.5_8.5_Chan
49	56_E6.5_8.5_Chan	5	xmeso	Endoderm	allantois	E7.5	E6.5_8.5_Chan
50	57_E6.5_8.5_Chan	2	ectoderm	Ectoderm	ectoderm early 2	E7.5	E6.5_8.5_Chan
51	58_E6.5_8.5_Chan	1	mesoderm	Primitive_streak	primitive streak early	E7.5	E6.5_8.5_Chan
52	59_E6.5_8.5_Chan	5	ectoderm	Ectoderm	ectoderm early 2	E7.5	E6.5_8.5_Chan
53	60_E6.5_8.5_Chan	5	ectoderm	Ectoderm	ectoderm early 2	E7.5	E6.5_8.5_Chan
54	61_E6.5_8.5_Chan	1	endoderm	Gut	gut	E7.5	E6.5_8.5_Chan
55	62_E6.5_8.5_Chan	2	mesoderm	Blood	haematopoeitic/endothelial progenitor	E7.5	E6.5_8.5_Chan
56	63_E6.5_8.5_Chan	1	ectoderm	Ectoderm	ectoderm early 2	E7.5	E6.5_8.5_Chan
57	64_E6.5_8.5_Chan	1	ectoderm	Ectoderm	ectoderm early 2	E7.5	E6.5_8.5_Chan
58	65_E6.5_8.5_Chan	1	mesoderm	Primitive_streak	primitive streak late	E7.5	E6.5_8.5_Chan
59	66_E6.5_8.5_Chan	1	mesoderm	Mesoderm	splanchnic-lateral/anterior-paraxial mesoderm	E7.5	E6.5_8.5_Chan
60	67_E6.5_8.5_Chan	4	xendo	Endoderm	parietal endoderm	E7.5	E6.5_8.5_Chan
61	68_E6.5_8.5_Chan	2	xendo	Endoderm	primitive and definitive endoderm	E7.5	E6.5_8.5_Chan
62	69_E6.5_8.5_Chan	2	xmeso	Endoderm	allantois	E7.5	E6.5_8.5_Chan
63	70_E6.5_8.5_Chan	2	mesoderm	Mesoderm	node	E7.5	E6.5_8.5_Chan
64	71_E6.5_8.5_Chan	1	xecto	Ex_ectoderm	differentiated trophoblasts	E7.5	E6.5_8.5_Chan
65	75_E6.5_8.5_Chan	1	mesoderm	Primitive_streak	streak pre-specified/anterior	E7.5	E6.5_8.5_Chan
66	77_E6.5_8.5_Chan	1	pgcs	Epiblast	primordial germ cells (PGCs)	E7.5	E6.5_8.5_Chan
67	78_E6.5_8.5_Chan	5	ectoderm	Spinal_cord	future spinal cord	E8.0	E6.5_8.5_Chan
68	79_E6.5_8.5_Chan	5	ectoderm	Ectoderm	preplacodal ectoderm	E8.0	E6.5_8.5_Chan
69	81_E6.5_8.5_Chan	5	ectoderm	Ectoderm	neural ectoderm anterior	E8.0	E6.5_8.5_Chan
70	82_E6.5_8.5_Chan	2	xecto	Ex_ectoderm	extraembryonic ectoderm 1	E8.0	E6.5_8.5_Chan
71	83_E6.5_8.5_Chan	5	mesoderm	Mesoderm	posterior lateral plate mesoderm	E8.0	E6.5_8.5_Chan
72	85_E6.5_8.5_Chan	5	mesoderm	Heart	secondary heart field/splanchnic lateral plate	E8.0	E6.5_8.5_Chan
73	86_E6.5_8.5_Chan	5	mesoderm	Mesoderm	presomitic mesoderm	E8.0	E6.5_8.5_Chan
74	87_E6.5_8.5_Chan	5	ectoderm	Brain/Neurons	fore/midbrain	E8.0	E6.5_8.5_Chan
75	88_E6.5_8.5_Chan	5	mesoderm	Mesoderm	splanchnic-lateral/anterior-paraxial mesoderm	E8.0	E6.5_8.5_Chan
76	89_E6.5_8.5_Chan	5	mesoderm	Mesoderm	splanchnic-lateral/anterior-paraxial mesoderm	E8.0	E6.5_8.5_Chan
77	90_E6.5_8.5_Chan	3	xendo	Endoderm	visceral endoderm early	E8.0	E6.5_8.5_Chan
78	91_E6.5_8.5_Chan	3	xmeso	Mesoderm	allantois	E8.0	E6.5_8.5_Chan
79	92_E6.5_8.5_Chan	5	ectoderm	Ectoderm	neural ectoderm anterior	E8.0	E6.5_8.5_Chan
80	93_E6.5_8.5_Chan	1	mesoderm	Heart	primitive heart tube	E8.0	E6.5_8.5_Chan
81	94_E6.5_8.5_Chan	3	xmeso	Mesoderm	amnion mesoderm early	E8.0	E6.5_8.5_Chan
82	95_E6.5_8.5_Chan	5	ectoderm	Ectoderm	surface ectoderm	E8.0	E6.5_8.5_Chan
83	96_E6.5_8.5_Chan	2	mesoderm	Blood	haematopoeitic/endothelial progenitor	E8.0	E6.5_8.5_Chan
84	97_E6.5_8.5_Chan	5	ectoderm	Neural_crest	neural crest	E8.0	E6.5_8.5_Chan
85	98_E6.5_8.5_Chan	5	mesoderm	Mesoderm	posterior lateral plate mesoderm	E8.0	E6.5_8.5_Chan
86	100_E6.5_8.5_Chan	5	mesoderm	Mesoderm	somites	E8.0	E6.5_8.5_Chan
87	103_E6.5_8.5_Chan	3	xmeso	Mesoderm	amnion mesoderm early	E8.0	E6.5_8.5_Chan
88	104_E6.5_8.5_Chan	1	xmeso	Mesoderm	allantois	E8.0	E6.5_8.5_Chan
89	105_E6.5_8.5_Chan	4	mesoderm	Blood	angioblasts	E8.0	E6.5_8.5_Chan
90	106_E6.5_8.5_Chan	5	ectoderm	Ectoderm	preplacodal ectoderm	E8.0	E6.5_8.5_Chan
91	108_E6.5_8.5_Chan	3	xendo	Endoderm	visceral endoderm late	E8.0	E6.5_8.5_Chan
92	110_E6.5_8.5_Chan	5	mesoderm	Spinal_cord	NMPs late	E8.0	E6.5_8.5_Chan
93	111_E6.5_8.5_Chan	5	mesoderm	Mesoderm	somites	E8.0	E6.5_8.5_Chan
94	112_E6.5_8.5_Chan	5	ectoderm	Ectoderm	neural ectoderm anterior	E8.0	E6.5_8.5_Chan
95	113_E6.5_8.5_Chan	5	ectoderm	Ectoderm	neural ectoderm anterior	E8.0	E6.5_8.5_Chan
96	114_E6.5_8.5_Chan	5	endoderm	Gut	gut	E8.0	E6.5_8.5_Chan
97	116_E6.5_8.5_Chan	1	xecto	Ex_ectoderm	differentiated trophoblasts	E8.0	E6.5_8.5_Chan
98	118_E6.5_8.5_Chan	1	ectoderm	Ectoderm	surface ectoderm	E8.0	E6.5_8.5_Chan
99	120_E6.5_8.5_Chan	3	xendo	Endoderm	parietal endoderm	E8.0	E6.5_8.5_Chan
100	122_E6.5_8.5_Chan	5	mesoderm	Mesoderm	presomitic mesoderm	E8.0	E6.5_8.5_Chan
101	123_E6.5_8.5_Chan	5	mesoderm	Mesoderm	notochord	E8.0	E6.5_8.5_Chan
102	125_E6.5_8.5_Chan	5	ectoderm	Brain/Neurons	fore/midbrain	E8.5	E6.5_8.5_Chan
103	126_E6.5_8.5_Chan	5	ectoderm	Spinal_cord	future spinal cord	E8.5	E6.5_8.5_Chan
104	128_E6.5_8.5_Chan	5	mesoderm	Mesoderm	somites	E8.5	E6.5_8.5_Chan
105	130_E6.5_8.5_Chan	3	xendo	Endoderm	visceral endoderm late	E8.5	E6.5_8.5_Chan
106	131_E6.5_8.5_Chan	5	ectoderm	Ectoderm	preplacodal ectoderm	E8.5	E6.5_8.5_Chan
107	132_E6.5_8.5_Chan	5	ectoderm	Brain/Neurons	fore/midbrain	E8.5	E6.5_8.5_Chan
108	133_E6.5_8.5_Chan	5	ectoderm	Neural_crest	neural crest	E8.5	E6.5_8.5_Chan
109	134_E6.5_8.5_Chan	5	ectoderm	Neural_crest	similar to neural crest	E8.5	E6.5_8.5_Chan
110	135_E6.5_8.5_Chan	5	mesoderm	Mesoderm	posterior lateral plate mesoderm	E8.5	E6.5_8.5_Chan
111	136_E6.5_8.5_Chan	5	ectoderm	Brain/Neurons	fore/midbrain	E8.5	E6.5_8.5_Chan
112	137_E6.5_8.5_Chan	5	mesoderm	Spinal_cord	NMPs late	E8.5	E6.5_8.5_Chan
113	138_E6.5_8.5_Chan	4	mesoderm	Blood	angioblasts	E8.5	E6.5_8.5_Chan
114	139_E6.5_8.5_Chan	5	mesoderm	Mesoderm	presomitic mesoderm	E8.5	E6.5_8.5_Chan
115	140_E6.5_8.5_Chan	5	ectoderm	Ectoderm	surface ectoderm	E8.5	E6.5_8.5_Chan
116	141_E6.5_8.5_Chan	5	mesoderm	Mesoderm	pharyngeal arch mesoderm	E8.5	E6.5_8.5_Chan
117	142_E6.5_8.5_Chan	5	mesoderm	Heart	secondary heart field/splanchnic lateral plate	E8.5	E6.5_8.5_Chan
118	143_E6.5_8.5_Chan	5	endoderm	Gut	gut	E8.5	E6.5_8.5_Chan
119	145_E6.5_8.5_Chan	5	mesoderm	Mesoderm	pharyngeal arch mesoderm	E8.5	E6.5_8.5_Chan
120	146_E6.5_8.5_Chan	5	mesoderm	Heart	secondary heart field/splanchnic lateral plate	E8.5	E6.5_8.5_Chan
121	147_E6.5_8.5_Chan	5	ectoderm	Spinal_cord	future spinal cord	E8.5	E6.5_8.5_Chan
122	148_E6.5_8.5_Chan	3	xmeso	Mesoderm	amnion mesoderm early	E8.5	E6.5_8.5_Chan
123	149_E6.5_8.5_Chan	5	ectoderm	Ectoderm	preplacodal ectoderm	E8.5	E6.5_8.5_Chan
124	150_E6.5_8.5_Chan	5	mesoderm	Heart	secondary heart field/splanchnic lateral plate	E8.5	E6.5_8.5_Chan
125	151_E6.5_8.5_Chan	3	xmeso	Mesoderm	allantois	E8.5	E6.5_8.5_Chan
126	153_E6.5_8.5_Chan	3	mesoderm	Heart	primitive heart tube	E8.5	E6.5_8.5_Chan
127	156_E6.5_8.5_Chan	5	ectoderm	Brain/Neurons	fore/midbrain	E8.5	E6.5_8.5_Chan
128	157_E6.5_8.5_Chan	5	ectoderm	Brain/Neurons	fore/midbrain	E8.5	E6.5_8.5_Chan
129	159_E6.5_8.5_Chan	3	xmeso	Mesoderm	amnion mesoderm late	E8.5	E6.5_8.5_Chan
130	160_E6.5_8.5_Chan	5	ectoderm	Ectoderm	preplacodal ectoderm	E8.5	E6.5_8.5_Chan
131	162_E6.5_8.5_Chan	5	ectoderm	Spinal_cord	future spinal cord	E8.5	E6.5_8.5_Chan
132	163_E6.5_8.5_Chan	5	mesoderm	Mesoderm	somites	E8.5	E6.5_8.5_Chan
133	164_E6.5_8.5_Chan	5	mesoderm	Blood	haematopoeitic/endothelial progenitor	E8.5	E6.5_8.5_Chan
134	166_E6.5_8.5_Chan	5	mesoderm	Spinal_cord	NMPs late	E8.5	E6.5_8.5_Chan
135	167_E6.5_8.5_Chan	4	xendo	Endoderm	parietal endoderm	E8.5	E6.5_8.5_Chan
136	169_E6.5_8.5_Chan	5	mesoderm	Mesoderm	presomitic mesoderm	E8.5	E6.5_8.5_Chan
137	170_E6.5_8.5_Chan	6	ectoderm	Ectoderm	surface ectoderm	E8.5	E6.5_8.5_Chan
138	171_E6.5_8.5_Chan	5	mesoderm	Heart	secondary heart field/splanchnic lateral plate	E8.5	E6.5_8.5_Chan
139	172_E6.5_8.5_Chan	5	ectoderm	Brain/Neurons	fore/midbrain	E8.5	E6.5_8.5_Chan
140	174_E6.5_8.5_Chan	5	ectoderm	Blood	neural crest	E8.5	E6.5_8.5_Chan
141	175_E6.5_8.5_Chan	5	ectoderm	Ectoderm	preplacodal ectoderm	E8.5	E6.5_8.5_Chan
142	176_E6.5_8.5_Chan	5	ectoderm	Neural_crest	similar to neural crest	E8.5	E6.5_8.5_Chan
143	177_E6.5_8.5_Chan	5	mesoderm	Mesoderm	somites	E8.5	E6.5_8.5_Chan
144	178_E6.5_8.5_Chan	5	mesoderm	Mesoderm	notochord	E8.5	E6.5_8.5_Chan
145	179_E6.5_8.5_Chan	2	xecto	Ex_ectoderm	differentiated trophoblasts	E8.5	E6.5_8.5_Chan
146	199_E6.5_8.5_Marioni	5	epiblast	Epiblast	Epiblast	E6.75	E6.5_8.5_Marioni
147	202_E6.5_8.5_Marioni	3	endoderm	Endoderm	Visceral endoderm	E6.75	E6.5_8.5_Marioni
148	207_E6.5_8.5_Marioni	5	epiblast	Epiblast	Epiblast	E7.0	E6.5_8.5_Marioni
149	209_E6.5_8.5_Marioni	5	epiblast	Epiblast	Epiblast	E7.0	E6.5_8.5_Marioni
150	211_E6.5_8.5_Marioni	5	mesoderm	Mesoderm	Nascent mesoderm	E7.0	E6.5_8.5_Marioni
151	223_E6.5_8.5_Marioni	5	mesoderm	Mesoderm	Nascent mesoderm	E7.25	E6.5_8.5_Marioni
152	225_E6.5_8.5_Marioni	1	mesoderm	Blood	Haematoendothelial progenitors	E7.25	E6.5_8.5_Marioni
153	226_E6.5_8.5_Marioni	2	endoderm	Endoderm	Visceral endoderm	E7.25	E6.5_8.5_Marioni
154	229_E6.5_8.5_Marioni	7	endoderm	Endoderm	Parietal endoderm	E7.25	E6.5_8.5_Marioni
155	233_E6.5_8.5_Marioni	5	epiblast	Epiblast	Epiblast	E7.25	E6.5_8.5_Marioni
156	237_E6.5_8.5_Marioni	2	ectoderm	Ex_ectoderm	ExE ectoderm	E7.25	E6.5_8.5_Marioni
157	240_E6.5_8.5_Marioni	1	mesoderm	Mesoderm	Mesenchyme	E7.75	E6.5_8.5_Marioni
158	243_E6.5_8.5_Marioni	5	endoderm	Gut	Gut	E7.75	E6.5_8.5_Marioni
159	244_E6.5_8.5_Marioni	2	mesoderm	Blood	Haematoendothelial progenitors	E7.75	E6.5_8.5_Marioni
160	245_E6.5_8.5_Marioni	5	mesoderm	Mesoderm	Intermediate mesoderm	E7.75	E6.5_8.5_Marioni
161	246_E6.5_8.5_Marioni	2	ectoderm	Ex_ectoderm	ExE ectoderm	E7.75	E6.5_8.5_Marioni
162	248_E6.5_8.5_Marioni	5	mesoderm	Mesoderm	Notochord	E7.75	E6.5_8.5_Marioni
163	250_E6.5_8.5_Marioni	5	epiblast	Epiblast	Caudal epiblast	E7.75	E6.5_8.5_Marioni
164	251_E6.5_8.5_Marioni	2	ectoderm	Ex_ectoderm	ExE ectoderm	E7.75	E6.5_8.5_Marioni
165	252_E6.5_8.5_Marioni	5	ectoderm	Ectoderm	Rostral neurectoderm	E7.75	E6.5_8.5_Marioni
166	253_E6.5_8.5_Marioni	2	ectoderm	Ex_ectoderm	ExE ectoderm	E7.75	E6.5_8.5_Marioni
167	260_E6.5_8.5_Marioni	1	mesoderm	Blood	Haematoendothelial progenitors	E8.0	E6.5_8.5_Marioni
168	261_E6.5_8.5_Marioni	1	mesoderm	Mesoderm	Mesenchyme	E8.0	E6.5_8.5_Marioni
169	262_E6.5_8.5_Marioni	5	mesoderm	Mesoderm	Intermediate mesoderm	E8.0	E6.5_8.5_Marioni
170	263_E6.5_8.5_Marioni	5	ectoderm	Ectoderm	Surface ectoderm	E8.0	E6.5_8.5_Marioni
171	265_E6.5_8.5_Marioni	5	endoderm	Gut	Gut	E8.0	E6.5_8.5_Marioni
172	267_E6.5_8.5_Marioni	5	mesoderm	Mesoderm	Notochord	E8.0	E6.5_8.5_Marioni
173	268_E6.5_8.5_Marioni	4	endoderm	Endoderm	Parietal endoderm	E8.0	E6.5_8.5_Marioni
174	271_E6.5_8.5_Marioni	5	epiblast	Epiblast	Caudal epiblast	E8.0	E6.5_8.5_Marioni
175	273_E6.5_8.5_Marioni	1	mesoderm	Mesoderm	ExE mesoderm	E8.0	E6.5_8.5_Marioni
176	275_E6.5_8.5_Marioni	2	ectoderm	Ex_ectoderm	ExE ectoderm	E8.0	E6.5_8.5_Marioni
177	276_E6.5_8.5_Marioni	5	ectoderm	Ectoderm	Caudal neurectoderm	E8.0	E6.5_8.5_Marioni
178	279_E6.5_8.5_Marioni	5	mesoderm	Mesoderm	Mesenchyme	E8.25	E6.5_8.5_Marioni
179	283_E6.5_8.5_Marioni	5	mesoderm	Heart	Cardiomyocytes	E8.25	E6.5_8.5_Marioni
180	285_E6.5_8.5_Marioni	5	endoderm	Gut	Gut	E8.25	E6.5_8.5_Marioni
181	286_E6.5_8.5_Marioni	2	ectoderm	Ectoderm	ExE ectoderm	E8.25	E6.5_8.5_Marioni
182	292_E6.5_8.5_Marioni	1	mesoderm	Blood	Haematoendothelial progenitors	E8.25	E6.5_8.5_Marioni
183	293_E6.5_8.5_Marioni	1	mesoderm	Mesoderm	Allantois	E8.25	E6.5_8.5_Marioni
184	299_E6.5_8.5_Marioni	5	mesoderm	Mesoderm	Allantois	E8.5	E6.5_8.5_Marioni
185	301_E6.5_8.5_Marioni	5	mesoderm	Heart	Cardiomyocytes	E8.5	E6.5_8.5_Marioni
186	302_E6.5_8.5_Marioni	5	ectoderm	Ectoderm	Surface ectoderm	E8.5	E6.5_8.5_Marioni
187	308_E6.5_8.5_Marioni	5	ectoderm	Ectoderm	Surface ectoderm	E8.5	E6.5_8.5_Marioni
188	312_E6.5_8.5_Marioni	5	ectoderm	Ectoderm	Surface ectoderm	E8.5	E6.5_8.5_Marioni
189	314_E6.5_8.5_Marioni	5	mesoderm	Mesoderm	Mesenchyme	E8.5	E6.5_8.5_Marioni
190	315_E6.5_8.5_Marioni	1	mesoderm	Endothelial	Endothelial	E8.5	E6.5_8.5_Marioni
191	316_E5.5_Nowotschin	1	epiblast	Epiblast	EPI	E5.5	E5.5_Nowotschin
192	317_E5.5_Nowotschin	1	epiblast	Epiblast	EPI	E5.5	E5.5_Nowotschin
193	318_E5.5_Nowotschin	1	epiblast	Epiblast	EPI	E5.5	E5.5_Nowotschin
194	319_E5.5_Nowotschin	2	xecto	Ex_ectoderm	ExE	E5.5	E5.5_Nowotschin
195	320_E5.5_Nowotschin	1	epiblast	Epiblast	EPI	E5.5	E5.5_Nowotschin
196	321_E5.5_Nowotschin	1	epiblast	Epiblast	EPI	E5.5	E5.5_Nowotschin
197	322_E5.5_Nowotschin	1	epiblast	Epiblast	EPI	E5.5	E5.5_Nowotschin
198	323_E5.5_Nowotschin	1	epiblast	Epiblast	EPI	E5.5	E5.5_Nowotschin
199	324_E5.5_Nowotschin	2	xecto	Ex_ectoderm	ExE	E5.5	E5.5_Nowotschin
200	325_E5.5_Nowotschin	1	epiblast	Epiblast	EPI	E5.5	E5.5_Nowotschin
201	326_E5.5_Nowotschin	3	evendo	Endoderm	exVE	E5.5	E5.5_Nowotschin
202	327_E5.5_Nowotschin	1	epiblast	Epiblast	EPI	E5.5	E5.5_Nowotschin
203	328_E5.5_Nowotschin	3	endoderm	Endoderm	emVE	E5.5	E5.5_Nowotschin
204	329_E5.5_Nowotschin	2	xecto	Ex_ectoderm	ExE	E5.5	E5.5_Nowotschin
205	330_E5.5_Nowotschin	3	evendo	Endoderm	exVE	E5.5	E5.5_Nowotschin
206	331_E5.5_Nowotschin	1	epiblast	Epiblast	EPI	E5.5	E5.5_Nowotschin
207	332_E5.5_Nowotschin	2	xecto	Ex_ectoderm	ExE	E5.5	E5.5_Nowotschin
208	333_E5.5_Nowotschin	1	epiblast	Epiblast	EPI	E5.5	E5.5_Nowotschin
209	334_E5.5_Nowotschin	2	xecto	Ex_ectoderm	ExE	E5.5	E5.5_Nowotschin
210	335_E5.5_Nowotschin	1	xecto	Ex_ectoderm	ExE	E5.5	E5.5_Nowotschin
211	336_18m 10x	8	bladder	Organ_specific	bladder cell	18m	18m 10x
212	337_18m 10x	9	bladder	Epithelium	bladder urothelial cell	18m	18m 10x
213	338_18m 10x	8	bladder	Endothelial	endothelial cell	18m	18m 10x
214	340_1m 10x	8	bladder	Organ_specific	bladder cell	1m	1m 10x
215	341_1m 10x	8	bladder	Epithelium	bladder urothelial cell	1m	1m 10x
216	342_1m 10x	8	bladder	Endothelial	endothelial cell	1m	1m 10x
217	343_1m 10x	10	bladder	Blood	leukocyte	1m	1m 10x
218	344_24m 10x	8	bladder	Organ_specific	bladder cell	24m	24m 10x
219	345_24m 10x	8	bladder	Epithelium	bladder urothelial cell	24m	24m 10x
220	346_24m 10x	8	bladder	Endothelial	endothelial cell	24m	24m 10x
221	348_3m 10x	8	bladder	Organ_specific	bladder cell	3m	3m 10x
222	349_3m 10x	8	bladder	Epithelium	bladder urothelial cell	3m	3m 10x
223	350_3m 10x	8	bladder	Endothelial	endothelial cell	3m	3m 10x
224	351_3m 10x	11	bladder	Blood	leukocyte	3m	3m 10x
225	353_18m 10x	12	fat	Endothelial	endothelial cell	18m	18m 10x
226	354_18m 10x	13	fat	Epithelium	epithelial cell	18m	18m 10x
227	356_18m 10x	14	fat	Mesenchymal	mesenchymal stem cell of adipose	18m	18m 10x
228	360_21m 10x	12	fat	Endothelial	endothelial cell	21m	21m 10x
229	361_21m 10x	8	fat	Epithelium	epithelial cell	21m	21m 10x
230	362_21m 10x	14	fat	Mesenchymal	mesenchymal stem cell of adipose	21m	21m 10x
231	363_21m 10x	10	fat	Blood	myeloid cell	21m	21m 10x
232	366_30m 10x	12	fat	Endothelial	endothelial cell	30m	30m 10x
233	368_30m 10x	8	fat	Mesenchymal	mesenchymal stem cell of adipose	30m	30m 10x
234	372_18m 10x	8	heart_and_aorta	Endothelial	endocardial cell	18m	18m 10x
235	373_18m 10x	12	heart_and_aorta	Endothelial	endothelial cell of coronary artery	18m	18m 10x
236	374_18m 10x	8	heart_and_aorta	Connective	fibroblast of cardiac tissue	18m	18m 10x
237	375_18m 10x	10	heart_and_aorta	Blood	leukocyte	18m	18m 10x
238	376_18m 10x	15	heart_and_aorta	Muscle	smooth muscle cell	18m	18m 10x
239	378_1m 10x	8	heart_and_aorta	Endothelial	endocardial cell	1m	1m 10x
240	379_1m 10x	12	heart_and_aorta	Endothelial	endothelial cell of coronary artery	1m	1m 10x
241	380_1m 10x	8	heart_and_aorta	Connective	fibroblast of cardiac tissue	1m	1m 10x
242	381_1m 10x	10	heart_and_aorta	Blood	leukocyte	1m	1m 10x
243	382_1m 10x	8	heart_and_aorta	Muscle	smooth muscle cell	1m	1m 10x
244	383_21m 10x	8	heart_and_aorta	Muscle	cardiomyocyte	21m	21m 10x
245	384_21m 10x	8	heart_and_aorta	Endothelial	endocardial cell	21m	21m 10x
246	385_21m 10x	12	heart_and_aorta	Endothelial	endothelial cell of coronary artery	21m	21m 10x
247	386_21m 10x	8	heart_and_aorta	Connective	fibroblast of cardiac tissue	21m	21m 10x
248	388_24m 10x	8	heart_and_aorta	Endothelial	endocardial cell	24m	24m 10x
249	389_24m 10x	12	heart_and_aorta	Endothelial	endothelial cell of coronary artery	24m	24m 10x
250	390_24m 10x	8	heart_and_aorta	Connective	fibroblast of cardiac tissue	24m	24m 10x
251	391_24m 10x	10	heart_and_aorta	Blood	leukocyte	24m	24m 10x
252	392_24m 10x	8	heart_and_aorta	Muscle	smooth muscle cell	24m	24m 10x
253	394_30m 10x	8	heart_and_aorta	Endothelial	endocardial cell	30m	30m 10x
254	395_30m 10x	12	heart_and_aorta	Endothelial	endothelial cell of coronary artery	30m	30m 10x
255	396_30m 10x	12	heart_and_aorta	Blood	erythrocyte	30m	30m 10x
256	397_30m 10x	8	heart_and_aorta	Connective	fibroblast of cardiac tissue	30m	30m 10x
257	398_30m 10x	10	heart_and_aorta	Blood	leukocyte	30m	30m 10x
258	399_30m 10x	13	heart_and_aorta	Blood	mast cell	30m	30m 10x
259	400_30m 10x	13	heart_and_aorta	Muscle	smooth muscle cell	30m	30m 10x
260	401_3m 10x	16	heart_and_aorta	Muscle	cardiomyocyte	3m	3m 10x
261	402_3m 10x	17	heart_and_aorta	Endothelial	endocardial cell	3m	3m 10x
262	403_3m 10x	12	heart_and_aorta	Endothelial	endothelial cell of coronary artery	3m	3m 10x
263	404_3m 10x	8	heart_and_aorta	Connective	fibroblast of cardiac tissue	3m	3m 10x
264	405_3m 10x	10	heart_and_aorta	Blood	leukocyte	3m	3m 10x
265	407_18m 10x	7	kidney	Epithelium	brush cell	18m	18m 10x
266	408_18m 10x	16	kidney	Epithelium	epithelial cell of proximal tubule	18m	18m 10x
267	409_18m 10x	18	kidney	Endothelial	fenestrated cell	18m	18m 10x
268	410_18m 10x	14	kidney	Connective	fibroblast	18m	18m 10x
269	411_18m 10x	15	kidney	Epithelium	kidney collecting duct principal cell	18m	18m 10x
270	412_18m 10x	19	kidney	Endothelial	kidney cortex artery cell	18m	18m 10x
271	413_18m 10x	7	kidney	Epithelium	kidney distal convoluted tubule epithelial cell	18m	18m 10x
272	414_18m 10x	20	kidney	Epithelium	kidney loop of Henle ascending limb epithelial cell	18m	18m 10x
273	415_18m 10x	20	kidney	Epithelium	kidney loop of Henle thick ascending limb epithelial cell	18m	18m 10x
274	416_18m 10x	13	kidney	Connective	kidney mesangial cell	18m	18m 10x
275	417_18m 10x	16	kidney	Epithelium	kidney proximal convoluted tubule epithelial cell	18m	18m 10x
276	419_18m 10x	21	kidney	Blood	macrophage	18m	18m 10x
277	420_18m 10x	13	kidney	Epithelium	podocyte	18m	18m 10x
278	423_1m 10x	20	kidney	Epithelium	epithelial cell of proximal tubule	1m	1m 10x
279	424_1m 10x	18	kidney	Endothelial	fenestrated cell	1m	1m 10x
280	425_1m 10x	10	kidney	Endothelial	kidney capillary endothelial cell	1m	1m 10x
281	426_1m 10x	15	kidney	Epithelium	kidney collecting duct principal cell	1m	1m 10x
282	427_1m 10x	19	kidney	Endothelial	kidney cortex artery cell	1m	1m 10x
283	428_1m 10x	16	kidney	Epithelium	kidney distal convoluted tubule epithelial cell	1m	1m 10x
284	429_1m 10x	20	kidney	Epithelium	kidney loop of Henle ascending limb epithelial cell	1m	1m 10x
285	430_1m 10x	16	kidney	Epithelium	kidney loop of Henle thick ascending limb epithelial cell	1m	1m 10x
286	431_1m 10x	13	kidney	Connective	kidney mesangial cell	1m	1m 10x
287	434_1m 10x	16	kidney	Epithelium	podocyte	1m	1m 10x
288	436_21m 10x	16	kidney	Epithelium	brush cell	21m	21m 10x
289	438_21m 10x	18	kidney	Endothelial	fenestrated cell	21m	21m 10x
290	439_21m 10x	15	kidney	Epithelium	kidney collecting duct principal cell	21m	21m 10x
291	440_21m 10x	19	kidney	Endothelial	kidney cortex artery cell	21m	21m 10x
292	441_21m 10x	16	kidney	Epithelium	kidney distal convoluted tubule epithelial cell	21m	21m 10x
293	442_21m 10x	16	kidney	Epithelium	kidney loop of Henle thick ascending limb epithelial cell	21m	21m 10x
294	443_21m 10x	13	kidney	Connective	kidney mesangial cell	21m	21m 10x
295	444_21m 10x	16	kidney	Epithelium	kidney proximal convoluted tubule epithelial cell	21m	21m 10x
296	446_21m 10x	21	kidney	Blood	macrophage	21m	21m 10x
297	447_21m 10x	16	kidney	Epithelium	podocyte	21m	21m 10x
298	458_30m 10x	18	kidney	Endothelial	fenestrated cell	30m	30m 10x
299	459_30m 10x	8	kidney	Connective	fibroblast	30m	30m 10x
300	460_30m 10x	15	kidney	Epithelium	kidney collecting duct principal cell	30m	30m 10x
301	461_30m 10x	19	kidney	Endothelial	kidney cortex artery cell	30m	30m 10x
302	462_30m 10x	16	kidney	Epithelium	kidney distal convoluted tubule epithelial cell	30m	30m 10x
303	463_30m 10x	15	kidney	Epithelium	kidney loop of Henle ascending limb epithelial cell	30m	30m 10x
304	464_30m 10x	16	kidney	Epithelium	kidney loop of Henle thick ascending limb epithelial cell	30m	30m 10x
305	465_30m 10x	16	kidney	Epithelium	kidney proximal convoluted tubule epithelial cell	30m	30m 10x
306	467_30m 10x	21	kidney	Blood	macrophage	30m	30m 10x
307	469_30m 10x	16	kidney	Epithelium	podocyte	30m	30m 10x
308	471_3m 10x	14	kidney	Epithelium	epithelial cell of proximal tubule	3m	3m 10x
309	472_3m 10x	18	kidney	Endothelial	fenestrated cell	3m	3m 10x
310	473_3m 10x	18	kidney	Endothelial	kidney capillary endothelial cell	3m	3m 10x
311	474_3m 10x	15	kidney	Epithelium	kidney collecting duct principal cell	3m	3m 10x
312	475_3m 10x	19	kidney	Endothelial	kidney cortex artery cell	3m	3m 10x
313	476_3m 10x	7	kidney	Epithelium	kidney distal convoluted tubule epithelial cell	3m	3m 10x
314	477_3m 10x	16	kidney	Epithelium	kidney loop of Henle ascending limb epithelial cell	3m	3m 10x
315	478_3m 10x	7	kidney	Epithelium	kidney loop of Henle thick ascending limb epithelial cell	3m	3m 10x
316	479_3m 10x	16	kidney	Connective	kidney mesangial cell	3m	3m 10x
317	483_3m 10x	21	kidney	Blood	macrophage	3m	3m 10x
318	484_3m 10x	13	kidney	Epithelium	podocyte	3m	3m 10x
319	485_30m 10x	22	large_intestine	Epithelium	enterocyte of epithelium of large intestine	30m	30m 10x
320	486_30m 10x	23	large_intestine	Epithelium	epithelial cell of large intestine	30m	30m 10x
321	487_30m 10x	20	large_intestine	Blood	hematopoietic stem cell	30m	30m 10x
322	488_30m 10x	22	large_intestine	Epithelium	intestinal crypt stem cell	30m	30m 10x
323	489_30m 10x	23	large_intestine	Epithelium	large intestine goblet cell	30m	30m 10x
324	490_18m 10x	12	limb_muscle	Endothelial	endothelial cell	18m	18m 10x
325	491_18m 10x	10	limb_muscle	Blood	macrophage	18m	18m 10x
326	492_18m 10x	8	limb_muscle	Mesenchymal	mesenchymal stem cell	18m	18m 10x
327	493_18m 10x	8	limb_muscle	Brain/Neurons	Schwann cell	18m	18m 10x
328	495_18m 10x	16	limb_muscle	Muscle	smooth muscle cell	18m	18m 10x
329	498_1m 10x	12	limb_muscle	Endothelial	endothelial cell	1m	1m 10x
330	499_1m 10x	10	limb_muscle	Blood	macrophage	1m	1m 10x
331	500_1m 10x	8	limb_muscle	Mesenchymal	mesenchymal stem cell	1m	1m 10x
332	501_1m 10x	8	limb_muscle	Brain/Neurons	Schwann cell	1m	1m 10x
333	502_1m 10x	15	limb_muscle	Muscle	skeletal muscle satellite cell	1m	1m 10x
334	503_1m 10x	13	limb_muscle	Muscle	smooth muscle cell	1m	1m 10x
335	506_21m 10x	12	limb_muscle	Endothelial	endothelial cell	21m	21m 10x
336	507_21m 10x	10	limb_muscle	Blood	macrophage	21m	21m 10x
337	508_21m 10x	8	limb_muscle	Mesenchymal	mesenchymal stem cell	21m	21m 10x
338	509_21m 10x	15	limb_muscle	Muscle	skeletal muscle satellite cell	21m	21m 10x
339	510_21m 10x	8	limb_muscle	Muscle	smooth muscle cell	21m	21m 10x
340	513_24m 10x	12	limb_muscle	Endothelial	endothelial cell	24m	24m 10x
341	514_24m 10x	10	limb_muscle	Blood	macrophage	24m	24m 10x
342	515_24m 10x	8	limb_muscle	Mesenchymal	mesenchymal stem cell	24m	24m 10x
343	516_24m 10x	9	limb_muscle	Brain/Neurons	Schwann cell	24m	24m 10x
344	518_24m 10x	8	limb_muscle	Muscle	skeletal muscle satellite cell	24m	24m 10x
345	519_24m 10x	16	limb_muscle	Muscle	smooth muscle cell	24m	24m 10x
346	522_30m 10x	12	limb_muscle	Endothelial	endothelial cell	30m	30m 10x
347	523_30m 10x	11	limb_muscle	Blood	macrophage	30m	30m 10x
348	524_30m 10x	8	limb_muscle	Mesenchymal	mesenchymal stem cell	30m	30m 10x
349	525_30m 10x	8	limb_muscle	Brain/Neurons	Schwann cell	30m	30m 10x
350	527_30m 10x	17	limb_muscle	Muscle	skeletal muscle satellite cell	30m	30m 10x
351	528_30m 10x	17	limb_muscle	Muscle	smooth muscle cell	30m	30m 10x
352	531_3m 10x	12	limb_muscle	Endothelial	endothelial cell	3m	3m 10x
353	533_3m 10x	8	limb_muscle	Mesenchymal	mesenchymal stem cell	3m	3m 10x
354	534_3m 10x	8	limb_muscle	Muscle	skeletal muscle satellite cell	3m	3m 10x
355	535_3m 10x	16	limb_muscle	Muscle	smooth muscle cell	3m	3m 10x
356	537_18m 10x	7	liver	Epithelium	hepatocyte	18m	18m 10x
357	538_18m 10x	21	liver	Blood	Kupffer cell	18m	18m 10x
358	539_18m 10x	11	liver	Blood	myeloid leukocyte	18m	18m 10x
359	541_1m 10x	10	liver	Endothelial	endothelial cell of hepatic sinusoid	1m	1m 10x
360	542_1m 10x	7	liver	Epithelium	hepatocyte	1m	1m 10x
361	543_1m 10x	21	liver	Blood	Kupffer cell	1m	1m 10x
362	544_1m 10x	11	liver	Blood	myeloid leukocyte	1m	1m 10x
363	546_21m 10x	8	liver	Blood	B cell	21m	21m 10x
364	547_21m 10x	7	liver	Epithelium	hepatocyte	21m	21m 10x
365	550_30m 10x	24	liver	Blood	B cell	30m	30m 10x
366	551_30m 10x	25	liver	Endothelial	endothelial cell of hepatic sinusoid	30m	30m 10x
367	555_3m 10x	7	liver	Epithelium	hepatocyte	3m	3m 10x
368	556_18m 10x	14	lung	Connective	adventitial cell	18m	18m 10x
369	557_18m 10x	21	lung	Blood	alveolar macrophage	18m	18m 10x
370	559_18m 10x	26	lung	Muscle	bronchial smooth muscle cell	18m	18m 10x
371	563_18m 10x	14	lung	Connective	fibroblast of lung	18m	18m 10x
372	564_18m 10x	11	lung	Blood	intermediate monocyte	18m	18m 10x
373	570_18m 10x	26	lung	Muscle	smooth muscle cell of the pulmonary artery	18m	18m 10x
374	572_18m 10x	13	lung	Epithelium	type II pneumocyte	18m	18m 10x
375	573_18m 10x	26	lung	Endothelial	vein endothelial cell	18m	18m 10x
376	574_1m 10x	21	lung	Blood	alveolar macrophage	1m	1m 10x
377	576_1m 10x	26	lung	Muscle	bronchial smooth muscle cell	1m	1m 10x
378	580_1m 10x	14	lung	Connective	fibroblast of lung	1m	1m 10x
379	585_1m 10x	21	lung	Blood	non-classical monocyte	1m	1m 10x
380	586_21m 10x	14	lung	Connective	adventitial cell	21m	21m 10x
381	587_21m 10x	21	lung	Blood	alveolar macrophage	21m	21m 10x
382	590_21m 10x	26	lung	Muscle	bronchial smooth muscle cell	21m	21m 10x
383	594_21m 10x	14	lung	Connective	fibroblast of lung	21m	21m 10x
384	600_21m 10x	26	lung	Endothelial	vein endothelial cell	21m	21m 10x
385	601_30m 10x	21	lung	Blood	alveolar macrophage	30m	30m 10x
386	604_30m 10x	26	lung	Muscle	bronchial smooth muscle cell	30m	30m 10x
387	613_30m 10x	11	lung	Blood	non-classical monocyte	30m	30m 10x
388	616_30m 10x	26	lung	Endothelial	vein endothelial cell	30m	30m 10x
389	617_3m 10x	8	lung	Connective	adventitial cell	3m	3m 10x
390	618_3m 10x	21	lung	Blood	alveolar macrophage	3m	3m 10x
391	620_3m 10x	26	lung	Muscle	bronchial smooth muscle cell	3m	3m 10x
392	623_3m 10x	8	lung	Epithelium	ciliated columnar cell of tracheobronchial tree	3m	3m 10x
393	625_3m 10x	14	lung	Connective	fibroblast of lung	3m	3m 10x
394	629_3m 10x	14	lung	Endothelial	pericyte cell	3m	3m 10x
395	630_3m 10x	16	lung	Connective	pulmonary interstitial fibroblast	3m	3m 10x
396	631_3m 10x	8	lung	Blood	type II pneumocyte	3m	3m 10x
397	633_18m 10x	9	mammary_gland	Blood	basal cell	18m	18m 10x
398	634_18m 10x	18	mammary_gland	Endothelial	endothelial cell	18m	18m 10x
399	635_18m 10x	8	mammary_gland	Epithelium	luminal epithelial cell of mammary gland	18m	18m 10x
400	636_18m 10x	10	mammary_gland	Blood	macrophage	18m	18m 10x
401	637_18m 10x	14	mammary_gland	Mesenchymal	stromal cell	18m	18m 10x
402	640_21m 10x	9	mammary_gland	Blood	basal cell	21m	21m 10x
403	641_21m 10x	12	mammary_gland	Endothelial	endothelial cell	21m	21m 10x
404	642_21m 10x	8	mammary_gland	Epithelium	luminal epithelial cell of mammary gland	21m	21m 10x
405	644_21m 10x	14	mammary_gland	Mesenchymal	stromal cell	21m	21m 10x
406	647_3m 10x	9	mammary_gland	Blood	basal cell	3m	3m 10x
407	648_3m 10x	9	mammary_gland	Endothelial	endothelial cell	3m	3m 10x
408	649_3m 10x	8	mammary_gland	Epithelium	luminal epithelial cell of mammary gland	3m	3m 10x
409	651_3m 10x	8	mammary_gland	Mesenchymal	stromal cell	3m	3m 10x
410	706_24m 10x	21	marrow	Blood	plasma cell	24m	24m 10x
411	722_30m 10x	24	marrow	Blood	NK cell	30m	30m 10x
412	723_30m 10x	11	marrow	Blood	plasma cell	30m	30m 10x
413	737_3m 10x	11	marrow	Blood	plasma cell	3m	3m 10x
414	741_18m 10x	26	pancreas	Endothelial	endothelial cell	18m	18m 10x
415	743_18m 10x	23	pancreas	Epithelium	pancreatic A cell	18m	18m 10x
416	744_18m 10x	27	pancreas	Epithelium	pancreatic B cell	18m	18m 10x
417	745_18m 10x	28	pancreas	Epithelium	pancreatic D cell	18m	18m 10x
418	746_18m 10x	16	pancreas	Epithelium	pancreatic ductal cel	18m	18m 10x
419	747_18m 10x	28	pancreas	Epithelium	pancreatic PP cell	18m	18m 10x
420	748_21m 10x	21	pancreas	Blood	leukocyte	21m	21m 10x
421	749_21m 10x	23	pancreas	Epithelium	pancreatic A cell	21m	21m 10x
422	751_21m 10x	27	pancreas	Epithelium	pancreatic B cell	21m	21m 10x
423	752_21m 10x	7	pancreas	Epithelium	pancreatic D cell	21m	21m 10x
424	753_30m 10x	21	pancreas	Blood	leukocyte	30m	30m 10x
425	754_30m 10x	23	pancreas	Epithelium	pancreatic A cell	30m	30m 10x
426	756_30m 10x	27	pancreas	Epithelium	pancreatic B cell	30m	30m 10x
427	757_30m 10x	27	pancreas	Epithelium	pancreatic D cell	30m	30m 10x
428	759_18m 10x	16	skin	Epithelium	basal cell of epidermis	18m	18m 10x
429	760_21m 10x	16	skin	Epithelium	basal cell of epidermis	21m	21m 10x
430	761_21m 10x	16	skin	Epithelium	epidermal cell	21m	21m 10x
431	762_21m 10x	7	skin	Epithelium	keratinocyte stem cell	21m	21m 10x
432	763_21m 10x	16	skin	Epithelium	stem cell of epidermis	21m	21m 10x
433	770_18m 10x	11	spleen	Blood	proerythroblast	18m	18m 10x
434	809_3m 10x	11	spleen	Blood	macrophage dendritic cell progenitor	3m	3m 10x
435	835_1m 10x	16	tongue	Epithelium	basal cell of epidermis	1m	1m 10x
436	836_1m 10x	16	tongue	Epithelium	keratinocyte	1m	1m 10x
437	837_24m 10x	16	tongue	Epithelium	basal cell of epidermis	24m	24m 10x
438	838_24m 10x	16	tongue	Epithelium	keratinocyte	24m	24m 10x
439	839_24m 10x	11	tongue	Blood	Langerhans cell	24m	24m 10x
440	840_3m 10x	16	tongue	Epithelium	basal cell of epidermis	3m	3m 10x
441	841_3m 10x	16	tongue	Epithelium	keratinocyte	3m	3m 10x
442	843_3m 10x	15	trachea	Epithelium	basal epithelial cell of tracheobronchial tree	3m	3m 10x
443	845_3m 10x	15	trachea	Connective	chondrocyte	3m	3m 10x
444	846_3m 10x	10	trachea	Endothelial	endothelial cell	3m	3m 10x
445	847_3m 10x	17	trachea	Epithelium	epithelial cell	3m	3m 10x
446	848_3m 10x	8	trachea	Connective	fibroblast	3m	3m 10x
447	849_3m 10x	21	trachea	Blood	granulocyte	3m	3m 10x
448	851_3m 10x	8	trachea	Mesenchymal	mesenchymal cell	3m	3m 10x
449	852_3m 10x	8	trachea	Mesenchymal	mesenchymal progenitor cell	3m	3m 10x
450	853_3m 10x	13	trachea	Brain/Neurons	neuroendocrine cell	3m	3m 10x
451	854_3m 10x	13	trachea	Muscle	smooth muscle cell of trachea	3m	3m 10x
452	856_Forelimb_E10.5_15.0	25	forelimb	Endothelial	Endothelial	E10.5	Forelimb_E10.5_15.0
453	857_Forelimb_E10.5_15.0	1	forelimb	Epithelium	Epithelial 1	E10.5	Forelimb_E10.5_15.0
454	858_Forelimb_E10.5_15.0	5	forelimb	Mesenchymal	Mesenchymal 1	E10.5	Forelimb_E10.5_15.0
455	859_Forelimb_E10.5_15.0	5	forelimb	Muscle	Muscle 1	E10.5	Forelimb_E10.5_15.0
456	860_Forelimb_E10.5_15.0	29	forelimb	Mesenchymal	Stressed mesenchymal	E10.5	Forelimb_E10.5_15.0
457	862_Forelimb_E10.5_15.0	25	forelimb	Endothelial	Endothelial	E11	Forelimb_E10.5_15.0
458	863_Forelimb_E10.5_15.0	1	forelimb	Epithelium	Epithelial 1	E11	Forelimb_E10.5_15.0
459	864_Forelimb_E10.5_15.0	30	forelimb	Blood	Macrophage	E11	Forelimb_E10.5_15.0
460	865_Forelimb_E10.5_15.0	6	forelimb	Mesenchymal	Mesenchymal 1	E11	Forelimb_E10.5_15.0
461	866_Forelimb_E10.5_15.0	5	forelimb	Mesenchymal	Mesenchymal 2	E11	Forelimb_E10.5_15.0
462	867_Forelimb_E10.5_15.0	6	forelimb	Muscle	Muscle 1	E11	Forelimb_E10.5_15.0
463	868_Forelimb_E10.5_15.0	29	forelimb	Connective	Chondrocyte	E12	Forelimb_E10.5_15.0
464	869_Forelimb_E10.5_15.0	29	forelimb	Blood	Early erythrocyte	E12	Forelimb_E10.5_15.0
465	870_Forelimb_E10.5_15.0	25	forelimb	Endothelial	Endothelial	E12	Forelimb_E10.5_15.0
466	871_Forelimb_E10.5_15.0	3	forelimb	Epithelium	Epithelial 1	E12	Forelimb_E10.5_15.0
467	872_Forelimb_E10.5_15.0	6	forelimb	Mesenchymal	Mesenchymal 1	E12	Forelimb_E10.5_15.0
468	873_Forelimb_E10.5_15.0	6	forelimb	Mesenchymal	Mesenchymal 2	E12	Forelimb_E10.5_15.0
469	874_Forelimb_E10.5_15.0	29	forelimb	Muscle	Muscle 1	E12	Forelimb_E10.5_15.0
470	875_Forelimb_E10.5_15.0	6	forelimb	Muscle	Muscle 2	E12	Forelimb_E10.5_15.0
471	876_Forelimb_E10.5_15.0	6	forelimb	Muscle	Muscle 3	E12	Forelimb_E10.5_15.0
472	877_Forelimb_E10.5_15.0	17	forelimb	Connective	Perichondrial	E12	Forelimb_E10.5_15.0
473	878_Forelimb_E10.5_15.0	29	forelimb	Connective	Chondrocyte	E13	Forelimb_E10.5_15.0
474	879_Forelimb_E10.5_15.0	6	forelimb	Muscle	Col1a1+ muscle 4	E13	Forelimb_E10.5_15.0
475	880_Forelimb_E10.5_15.0	17	forelimb	Blood	Early erythrocyte	E13	Forelimb_E10.5_15.0
476	881_Forelimb_E10.5_15.0	25	forelimb	Endothelial	Endothelial	E13	Forelimb_E10.5_15.0
477	882_Forelimb_E10.5_15.0	3	forelimb	Epithelium	Epithelial 1	E13	Forelimb_E10.5_15.0
478	883_Forelimb_E10.5_15.0	2	forelimb	Epithelium	Epithelial 2	E13	Forelimb_E10.5_15.0
479	884_Forelimb_E10.5_15.0	17	forelimb	Connective	fibroblast	E13	Forelimb_E10.5_15.0
480	885_Forelimb_E10.5_15.0	29	forelimb	Connective	Ihh+ chondrocyte	E13	Forelimb_E10.5_15.0
481	886_Forelimb_E10.5_15.0	30	forelimb	Blood	Macrophage	E13	Forelimb_E10.5_15.0
482	887_Forelimb_E10.5_15.0	17	forelimb	Mesenchymal	Mesenchymal 1	E13	Forelimb_E10.5_15.0
483	888_Forelimb_E10.5_15.0	6	forelimb	Mesenchymal	Mesenchymal 2	E13	Forelimb_E10.5_15.0
484	889_Forelimb_E10.5_15.0	6	forelimb	Muscle	Muscle 2	E13	Forelimb_E10.5_15.0
485	890_Forelimb_E10.5_15.0	6	forelimb	Muscle	Muscle 3	E13	Forelimb_E10.5_15.0
486	891_Forelimb_E10.5_15.0	6	forelimb	Muscle	Muscle 4	E13	Forelimb_E10.5_15.0
487	892_Forelimb_E10.5_15.0	6	forelimb	Neural_crest	Neural crest	E13	Forelimb_E10.5_15.0
488	893_Forelimb_E10.5_15.0	17	forelimb	Connective	Perichondrial	E13	Forelimb_E10.5_15.0
489	894_Forelimb_E10.5_15.0	29	forelimb	Connective	Chondrocyte	E13.5	Forelimb_E10.5_15.0
490	895_Forelimb_E10.5_15.0	25	forelimb	Endothelial	Endothelial	E13.5	Forelimb_E10.5_15.0
491	896_Forelimb_E10.5_15.0	3	forelimb	Epithelium	Epithelial 1	E13.5	Forelimb_E10.5_15.0
492	897_Forelimb_E10.5_15.0	3	forelimb	Epithelium	Epithelial 2	E13.5	Forelimb_E10.5_15.0
493	898_Forelimb_E10.5_15.0	17	forelimb	Connective	fibroblast	E13.5	Forelimb_E10.5_15.0
494	899_Forelimb_E10.5_15.0	6	forelimb	Connective	Foxp1+ perichondrial	E13.5	Forelimb_E10.5_15.0
495	900_Forelimb_E10.5_15.0	29	forelimb	Connective	Ihh+ chondrocyte	E13.5	Forelimb_E10.5_15.0
496	901_Forelimb_E10.5_15.0	30	forelimb	Blood	Macrophage	E13.5	Forelimb_E10.5_15.0
497	902_Forelimb_E10.5_15.0	6	forelimb	Mesenchymal	Mesenchymal 2	E13.5	Forelimb_E10.5_15.0
498	903_Forelimb_E10.5_15.0	6	forelimb	Muscle	Muscle 2	E13.5	Forelimb_E10.5_15.0
499	904_Forelimb_E10.5_15.0	6	forelimb	Muscle	Muscle 3	E13.5	Forelimb_E10.5_15.0
500	905_Forelimb_E10.5_15.0	6	forelimb	Muscle	Muscle 4	E13.5	Forelimb_E10.5_15.0
501	906_Forelimb_E10.5_15.0	6	forelimb	Neural_crest	Neural crest	E13.5	Forelimb_E10.5_15.0
502	907_Forelimb_E10.5_15.0	17	forelimb	Connective	Perichondrial	E13.5	Forelimb_E10.5_15.0
503	908_Forelimb_E10.5_15.0	29	forelimb	Connective	Chondrocyte	E14	Forelimb_E10.5_15.0
504	909_Forelimb_E10.5_15.0	17	forelimb	Muscle	Col1a1+ muscle 4	E14	Forelimb_E10.5_15.0
505	910_Forelimb_E10.5_15.0	25	forelimb	Endothelial	Endothelial	E14	Forelimb_E10.5_15.0
506	911_Forelimb_E10.5_15.0	3	forelimb	Epithelium	Epithelial 1	E14	Forelimb_E10.5_15.0
507	912_Forelimb_E10.5_15.0	3	forelimb	Epithelium	Epithelial 2	E14	Forelimb_E10.5_15.0
508	913_Forelimb_E10.5_15.0	17	forelimb	Epithelium	fibroblast	E14	Forelimb_E10.5_15.0
509	914_Forelimb_E10.5_15.0	6	forelimb	Connective	Foxp1+ perichondrial	E14	Forelimb_E10.5_15.0
510	915_Forelimb_E10.5_15.0	29	forelimb	Connective	Ihh+ chondrocyte	E14	Forelimb_E10.5_15.0
511	916_Forelimb_E10.5_15.0	17	forelimb	Blood	Late erythrocyte	E14	Forelimb_E10.5_15.0
512	917_Forelimb_E10.5_15.0	30	forelimb	Blood	Macrophage	E14	Forelimb_E10.5_15.0
513	918_Forelimb_E10.5_15.0	6	forelimb	Mesenchymal	Mesenchymal 2	E14	Forelimb_E10.5_15.0
514	919_Forelimb_E10.5_15.0	6	forelimb	Muscle	Muscle 2	E14	Forelimb_E10.5_15.0
515	920_Forelimb_E10.5_15.0	6	forelimb	Muscle	Muscle 3	E14	Forelimb_E10.5_15.0
516	921_Forelimb_E10.5_15.0	6	forelimb	Muscle	Muscle 4	E14	Forelimb_E10.5_15.0
517	922_Forelimb_E10.5_15.0	6	forelimb	Neural_crest	Neural crest	E14	Forelimb_E10.5_15.0
518	923_Forelimb_E10.5_15.0	17	forelimb	Connective	Perichondrial	E14	Forelimb_E10.5_15.0
519	924_Forelimb_E10.5_15.0	17	forelimb	Connective	Tenocyte	E14	Forelimb_E10.5_15.0
520	925_Forelimb_E10.5_15.0	29	forelimb	Connective	Chondrocyte	E15	Forelimb_E10.5_15.0
521	926_Forelimb_E10.5_15.0	17	forelimb	Muscle	Col1a1+ muscle 4	E15	Forelimb_E10.5_15.0
522	927_Forelimb_E10.5_15.0	4	forelimb	Blood	EMP	E15	Forelimb_E10.5_15.0
523	928_Forelimb_E10.5_15.0	25	forelimb	Endothelial	Endothelial	E15	Forelimb_E10.5_15.0
524	929_Forelimb_E10.5_15.0	3	forelimb	Epithelium	Epithelial 1	E15	Forelimb_E10.5_15.0
525	930_Forelimb_E10.5_15.0	3	forelimb	Epithelium	Epithelial 2	E15	Forelimb_E10.5_15.0
526	931_Forelimb_E10.5_15.0	17	forelimb	Connective	fibroblast	E15	Forelimb_E10.5_15.0
527	932_Forelimb_E10.5_15.0	6	forelimb	Connective	Foxp1+ perichondrial	E15	Forelimb_E10.5_15.0
528	933_Forelimb_E10.5_15.0	29	forelimb	Connective	Ihh+ chondrocyte	E15	Forelimb_E10.5_15.0
529	934_Forelimb_E10.5_15.0	17	forelimb	Blood	Late erythrocyte	E15	Forelimb_E10.5_15.0
530	935_Forelimb_E10.5_15.0	30	forelimb	Blood	Macrophage	E15	Forelimb_E10.5_15.0
531	936_Forelimb_E10.5_15.0	6	forelimb	Mesenchymal	Mesenchymal 2	E15	Forelimb_E10.5_15.0
532	937_Forelimb_E10.5_15.0	6	forelimb	Muscle	Muscle 2	E15	Forelimb_E10.5_15.0
533	938_Forelimb_E10.5_15.0	6	forelimb	Muscle	Muscle 3	E15	Forelimb_E10.5_15.0
534	939_Forelimb_E10.5_15.0	6	forelimb	Muscle	Muscle 4	E15	Forelimb_E10.5_15.0
535	940_Forelimb_E10.5_15.0	6	forelimb	Neural_crest	Neural crest	E15	Forelimb_E10.5_15.0
536	941_Forelimb_E10.5_15.0	17	forelimb	Connective	Osteoblast	E15	Forelimb_E10.5_15.0
537	942_Forelimb_E10.5_15.0	17	forelimb	Connective	Perichondrial	E15	Forelimb_E10.5_15.0
538	943_Forelimb_E10.5_15.0	17	forelimb	Muscle	Smooth muscle	E15	Forelimb_E10.5_15.0
539	944_Forelimb_E10.5_15.0	17	forelimb	Connective	Tenocyte	E15	Forelimb_E10.5_15.0
540	945_E9.5_11.5_Tang	17	somite	Mesoderm	MC	E9.5-11.5	E9.5_11.5_Tang
541	946_E9.5_11.5_Tang	6	lung	Mesoderm	MC	E9.5-11.5	E9.5_11.5_Tang
542	947_E9.5_11.5_Tang	17	skin	Mesoderm	MC	E9.5-11.5	E9.5_11.5_Tang
543	948_E9.5_11.5_Tang	6	hindbrain	Brain/Neurons	NC	E9.5-11.5	E9.5_11.5_Tang
544	950_E9.5_11.5_Tang	6	hindbrain	Brain/Neurons	NC	E9.5-11.5	E9.5_11.5_Tang
545	952_E9.5_11.5_Tang	17	skin	Epithelium	EC	E9.5-11.5	E9.5_11.5_Tang
546	953_E9.5_11.5_Tang	6	dev. intestine	Mesoderm	MC	E9.5-11.5	E9.5_11.5_Tang
547	955_E9.5_11.5_Tang	6	forebrain	Brain/Neurons	NC	E9.5-11.5	E9.5_11.5_Tang
548	956_E9.5_11.5_Tang	6	forebrain	Brain/Neurons	NC	E9.5-11.5	E9.5_11.5_Tang
549	957_E9.5_11.5_Tang	17	lung	Epithelium	EC	E9.5-11.5	E9.5_11.5_Tang
550	958_E9.5_11.5_Tang	6	dev. intestine	Epithelium	EC	E9.5-11.5	E9.5_11.5_Tang
551	959_E9.5_11.5_Tang	17	heart	Mesoderm	MC	E9.5-11.5	E9.5_11.5_Tang
552	960_E9.5_11.5_Tang	17	heart	Mesoderm	MC	E9.5-11.5	E9.5_11.5_Tang
553	961_E9.5_11.5_Tang	17	liver	Mesoderm	MC	E9.5-11.5	E9.5_11.5_Tang
554	962_E9.5_11.5_Tang	6	dev. intestine	Epithelium	EC	E9.5-11.5	E9.5_11.5_Tang
555	964_E9.5_11.5_Tang	6	forebrain	Brain/Neurons	NC	E9.5-11.5	E9.5_11.5_Tang
556	965_E9.5_11.5_Tang	7	liver	Epithelium	EC	E9.5-11.5	E9.5_11.5_Tang
557	966_E9.5_11.5_Tang	6	somite	Mesoderm	MC	E9.5-11.5	E9.5_11.5_Tang
558	968_E9.5_11.5_Tang	17	heart	Mesoderm	MC	E9.5-11.5	E9.5_11.5_Tang
559	969_E9.5_11.5_Tang	6	lung	Mesoderm	MC	E9.5-11.5	E9.5_11.5_Tang
560	970_E9.5_11.5_Tang	6	somite	Mesoderm	MC	E9.5-11.5	E9.5_11.5_Tang
561	972_E9.5_11.5_Tang	17	lung	Mesoderm	MC	E9.5-11.5	E9.5_11.5_Tang
562	975_FACS 18m	19	heart	Endothelial	endothelial cell of coronary artery	18m	FACS 18m
563	976_FACS 18m	10	mat	Mesenchymal	mesenchymal stem cell of adipose	18m	FACS 18m
564	1001_FACS 18m	20	large_intestine	Epithelium	epithelial cell of large intestine	18m	FACS 18m
565	1010_FACS 18m	28	pancreas	Epithelium	pancreatic B cell	18m	FACS 18m
566	1012_FACS 18m	27	brain_non-myeloid	Brain/Neurons	astrocyte	18m	FACS 18m
567	1014_FACS 18m	25	liver	Endothelial	endothelial cell of hepatic sinusoid	18m	FACS 18m
568	1021_FACS 18m	14	heart	Blood	atrial myocyte	18m	FACS 18m
569	1023_FACS 18m	27	thymus	Blood	thymocyte	18m	FACS 18m
570	1026_FACS 18m	23	pancreas	Epithelium	pancreatic acinar cell	18m	FACS 18m
571	1030_FACS 18m	10	heart	Endothelial	endocardial cell	18m	FACS 18m
572	1038_FACS 18m	16	trachea	Epithelium	basal epithelial cell of tracheobronchial tree	18m	FACS 18m
573	1039_FACS 18m	26	lung	Muscle	bronchial smooth muscle cell	18m	FACS 18m
574	1041_FACS 18m	28	pancreas	Epithelium	pancreatic A cell	18m	FACS 18m
575	1042_FACS 18m	20	lung	Epithelium	respiratory basal cell	18m	FACS 18m
576	1044_FACS 18m	14	brain_non-myeloid	Endothelial	endothelial cell	18m	FACS 18m
577	1081_FACS 24m	27	trachea	Epithelium	basal epithelial cell of tracheobronchial tree	24m	FACS 24m
578	1082_FACS 24m	27	pancreas	Blood	pancreatic B cell	24m	FACS 24m
579	1087_FACS 24m	27	brain_non-myeloid	Brain/Neurons	neuron	24m	FACS 24m
580	1088_FACS 24m	22	large_intestine	Epithelium	epithelial cell of large intestine	24m	FACS 24m
581	1098_FACS 24m	28	pancreas	Epithelium	pancreatic A cell	24m	FACS 24m
582	1100_FACS 24m	23	pancreas	Epithelium	pancreatic acinar cell	24m	FACS 24m
583	1103_FACS 24m	22	large_intestine	Epithelium	large intestine goblet cell	24m	FACS 24m
584	1106_FACS 24m	18	lung	Muscle	bronchial smooth muscle cell	24m	FACS 24m
585	1109_FACS 24m	19	brain_non-myeloid	Endothelial	endothelial cell	24m	FACS 24m
586	1119_FACS 24m	10	liver	Endothelial	endothelial cell of hepatic sinusoid	24m	FACS 24m
587	1123_FACS 24m	15	lung	Epithelium	type II pneumocyte	24m	FACS 24m
588	1126_FACS 3m	10	fat	Mesenchymal	mesenchymal stem cell of adipose	3m	FACS 3m
589	1128_FACS 3m	19	heart	Endothelial	endothelial cell	3m	FACS 3m
590	1135_FACS 3m	21	brain_myeloid	Blood	microglial cell	3m	FACS 3m
591	1139_FACS 3m	22	large_intestine	Epithelium	epithelial cell of large intestine	3m	FACS 3m
592	1142_FACS 3m	10	fat	Mesenchymal	mesenchymal stem cell of adipose	3m	FACS 3m
593	1143_FACS 3m	22	large_intestine	Epithelium	enterocyte of epithelium of large intestine	3m	FACS 3m
594	1145_FACS 3m	23	large_intestine	Epithelium	large intestine goblet cell	3m	FACS 3m
595	1147_FACS 3m	19	brain_non-myeloid	Endothelial	endothelial cell	3m	FACS 3m
596	1148_FACS 3m	10	bladder	Organ_specific	bladder cell	3m	FACS 3m
597	1150_FACS 3m	8	bladder	Epithelium	bladder urothelial cell	3m	FACS 3m
598	1151_FACS 3m	22	large_intestine	Epithelium	epithelial cell of large intestine	3m	FACS 3m
599	1152_FACS 3m	20	skin	Epithelium	basal cell of epidermis	3m	FACS 3m
600	1153_FACS 3m	19	fat	Endothelial	endothelial cell	3m	FACS 3m
601	1158_FACS 3m	10	trachea	Mesenchymal	mesenchymal cell	3m	FACS 3m
602	1159_FACS 3m	26	lung	Endothelial	lung endothelial cell	3m	FACS 3m
603	1161_FACS 3m	28	pancreas	Epithelium	pancreatic A cell	3m	FACS 3m
604	1163_FACS 3m	28	pancreas	Epithelium	type B pancreatic cell	3m	FACS 3m
605	1169_FACS 3m	22	large_intestine	Epithelium	epithelial cell of large intestine	3m	FACS 3m
606	1171_FACS 3m	22	large_intestine	Epithelium	epithelial cell of large intestine	3m	FACS 3m
607	1176_FACS 3m	20	kidney	Epithelium	kidney collecting duct epithelial cell	3m	FACS 3m
608	1178_FACS 3m	23	large_intestine	Epithelium	large intestine goblet cell	3m	FACS 3m
609	1179_FACS 3m	10	lung	Mesenchymal	Mesenchymal cell	3m	FACS 3m
610	1180_FACS 3m	16	tongue	Epithelium	basal cell of epidermis	3m	FACS 3m
611	1182_FACS 3m	23	brain_non-myeloid	Brain/Neurons	neuron	3m	FACS 3m
612	1184_FACS 3m	8	heart	Mesenchymal	myofibroblast cell	3m	FACS 3m
613	1185_FACS 3m	18	kidney	Endothelial	endothelial cell	3m	FACS 3m
614	1189_FACS 3m	20	pancreas	Epithelium	pancreatic ductal cell	3m	FACS 3m
615	1190_FACS 3m	25	liver	Endothelial	endothelial cell of hepatic sinusoid	3m	FACS 3m
616	1193_FACS 3m	9	heart	Endothelial	endocardial cell	3m	FACS 3m
617	1195_FACS 3m	10	lung	Endothelial	lung endothelial cell	3m	FACS 3m
618	1197_FACS 3m	26	lung	Endothelial	lung endothelial cell	3m	FACS 3m
619	1199_FACS 3m	20	pancreas	Epithelium	pancreatic D cell	3m	FACS 3m
620	1200_FACS 3m	16	tongue	Keratinocyte	keratinocyte	3m	FACS 3m
621	1204_FACS 3m	14	brain_non-myeloid	Brain/Neurons	neuron	3m	FACS 3m
622	1206_FACS 3m	14	heart	Mesenchymal	fibroblast	3m	FACS 3m
