# Supplementary material for: Combinatorial expression motifs in signaling pathways
Source: Cell Genom. 2024 Jan 10;4(1):100463. doi: 10.1016/j.xgen.2023.100463 (PMC10794782; doi:10.1016/j.xgen.2023.100463)
Supplement: Table S3. Curated list of PathBank pathways and their component genes, related to Figure 5 [file mmc3.xlsx]

## Sheet: mm3_new
Table S3. Curated list of PathBank pathways and their component genes, related to Figure 5.
	pathway	gene
1	Mitochondrial Electron Transport Chain	Gpd2
2	Mitochondrial Electron Transport Chain	Sdha
3	Mitochondrial Electron Transport Chain	Sdhb
4	Mitochondrial Electron Transport Chain	Sdhc
5	Mitochondrial Electron Transport Chain	Sdhd
6	Mitochondrial Electron Transport Chain	Gpd1
7	Mitochondrial Electron Transport Chain	Gapdh
8	Mitochondrial Electron Transport Chain	Cycs
9	Mitochondrial Electron Transport Chain	Uqcrc1
10	Mitochondrial Electron Transport Chain	Slc25a4
11	Mitochondrial Electron Transport Chain	Slc37a2
12	Warburg Effect	Hk2
13	Warburg Effect	Pfkl
14	Warburg Effect	Gapdh
15	Warburg Effect	Pgk1
16	Warburg Effect	Pgam2
17	Warburg Effect	Pklr
18	Warburg Effect	Pdha1
19	Warburg Effect	Pdhb
20	Warburg Effect	Dlat
21	Warburg Effect	Dld
22	Warburg Effect	Cs
23	Warburg Effect	Ldha
24	Warburg Effect	Aco2
25	Warburg Effect	Idh3a
26	Warburg Effect	Idh3g
27	Warburg Effect	Ogdh
28	Warburg Effect	Dlst
29	Warburg Effect	Suclg1
30	Warburg Effect	Suclg2
31	Warburg Effect	Sdha
32	Warburg Effect	Sdhb
33	Warburg Effect	Sdhc
34	Warburg Effect	Sdhd
35	Warburg Effect	Mdh1
36	Warburg Effect	Glud1
37	Warburg Effect	Gls2
38	Warburg Effect	Taldo1
39	Warburg Effect	Tkt
40	Warburg Effect	Rpia
41	Warburg Effect	Pgls
42	Warburg Effect	G6pdx
43	Warburg Effect	Pgd
44	Warburg Effect	Aco1
45	Warburg Effect	Idh1
46	Warburg Effect	Slc2a2
47	Warburg Effect	Slc16a1
48	Warburg Effect	Slc1a5
49	p53 Signaling Pathway	Bax
50	p53 Signaling Pathway	Bcl2
51	p53 Signaling Pathway	Cdkn1a
52	p53 Signaling Pathway	Ccnb1
53	p53 Signaling Pathway	Cdk1
54	p53 Signaling Pathway	Gadd45b
55	p53 Signaling Pathway	Pcna
56	p53 Signaling Pathway	Ccnd1
57	p53 Signaling Pathway	Cdk4
58	p53 Signaling Pathway	Rb1
59	p53 Signaling Pathway	E2f1
60	p53 Signaling Pathway	Cdk2
61	p53 Signaling Pathway	Ccne1
62	p53 Signaling Pathway	Apaf1
63	p53 Signaling Pathway	Atm
64	p53 Signaling Pathway	Mdm2
65	p53 Signaling Pathway	Timp3
66	TNF Stress Related Signaling	Map3k1
67	TNF Stress Related Signaling	Map4k2
68	TNF Stress Related Signaling	Tank
69	TNF Stress Related Signaling	Traf2
70	TNF Stress Related Signaling	Tradd
71	TNF Stress Related Signaling	Ripk1
72	TNF Stress Related Signaling	Cradd
73	TNF Stress Related Signaling	Casp2
74	TNF Stress Related Signaling	Mapk14
75	TNF Stress Related Signaling	Chuk
76	TNF Stress Related Signaling	Ikbkb
77	TNF Stress Related Signaling	Ikbkg
78	TNF Stress Related Signaling	Nfkb1
79	TNF Stress Related Signaling	Nfkbia
80	TNF Stress Related Signaling	Map2k4
81	TNF Stress Related Signaling	Map2k7
82	TNF Stress Related Signaling	Mapk10
83	TNF Stress Related Signaling	Jun
84	TNF Stress Related Signaling	Map2k3
85	TNF Stress Related Signaling	Map2k6
86	TNF Stress Related Signaling	Atf1
87	TNF Stress Related Signaling	Tnfrsf1a
88	Leucine Stimulation on Insulin Signaling	Irs1
89	Leucine Stimulation on Insulin Signaling	Insr
90	Leucine Stimulation on Insulin Signaling	Irs2
91	Leucine Stimulation on Insulin Signaling	Mtor
92	Leucine Stimulation on Insulin Signaling	Slc7a5
93	Leucine Stimulation on Insulin Signaling	Akt1
94	Leucine Stimulation on Insulin Signaling	Tsc2
95	Leucine Stimulation on Insulin Signaling	Tsc1
96	Leucine Stimulation on Insulin Signaling	Rheb
97	Leucine Stimulation on Insulin Signaling	Rps6kb1
98	Leucine Stimulation on Insulin Signaling	Eif4e
99	Intracellular Signalling Through Adenosine Receptor A2a and Adenosine	Adora2a
100	Intracellular Signalling Through Adenosine Receptor A2a and Adenosine	Gng12
101	Intracellular Signalling Through Adenosine Receptor A2a and Adenosine	Gnb1
102	Intracellular Signalling Through Adenosine Receptor A2a and Adenosine	Gnas
103	Intracellular Signalling Through Adenosine Receptor A2a and Adenosine	Prkacb
104	Intracellular Signalling Through Adenosine Receptor A2a and Adenosine	Creb1
105	Intracellular Signalling Through Adenosine Receptor A2a and Adenosine	Rap1a
106	Intracellular Signalling Through Adenosine Receptor A2a and Adenosine	Map2k2
107	Intracellular Signalling Through Adenosine Receptor A2a and Adenosine	Braf
108	Intracellular Signalling Through Adenosine Receptor A2a and Adenosine	Mapk1
109	Intracellular Signalling Through Adenosine Receptor A2a and Adenosine	Elk1
110	Intracellular Signalling Through Adenosine Receptor A2a and Adenosine	Rapgef2
111	Intracellular Signalling Through Adenosine Receptor A2a and Adenosine	Pik3ca
112	Intracellular Signalling Through Adenosine Receptor A2a and Adenosine	Arhgef7
113	Intracellular Signalling Through Adenosine Receptor A2a and Adenosine	Cdc42
114	Intracellular Signalling Through Adenosine Receptor A2a and Adenosine	Map3k4
115	Intracellular Signalling Through Adenosine Receptor A2a and Adenosine	Map3k1
116	Intracellular Signalling Through Adenosine Receptor A2a and Adenosine	Map2k7
117	Intracellular Signalling Through Adenosine Receptor A2a and Adenosine	Mapk10
118	Intracellular Signalling Through Adenosine Receptor A2a and Adenosine	Jun
119	Intracellular Signalling Through Adenosine Receptor A2a and Adenosine	Pak1
120	Intracellular Signalling Through Adenosine Receptor A2a and Adenosine	Map2k6
121	Intracellular Signalling Through Adenosine Receptor A2a and Adenosine	Mapk11
122	Intracellular Signalling Through Adenosine Receptor A2a and Adenosine	Atf2
123	Intracellular Signalling Through Adenosine Receptor A2a and Adenosine	Pard6a
124	Intracellular Signalling Through Adenosine Receptor A2a and Adenosine	Prkcz
125	Intracellular Signalling Through Adenosine Receptor A2a and Adenosine	Rps6ka1
126	Intracellular Signalling Through Adenosine Receptor A2a and Adenosine	Bad
127	Intracellular Signalling Through Adenosine Receptor A2a and Adenosine	Pdpk1
128	Intracellular Signalling Through Adenosine Receptor A2a and Adenosine	Akt1
129	Intracellular Signalling Through Adenosine Receptor A2a and Adenosine	Chuk
130	Intracellular Signalling Through Adenosine Receptor A2a and Adenosine	Ikbkb
131	Intracellular Signalling Through Adenosine Receptor A2a and Adenosine	Nfkbia
132	Intracellular Signalling Through Adenosine Receptor A2a and Adenosine	Nfkb1
133	Intracellular Signalling Through Adenosine Receptor A2a and Adenosine	Nfkb2
134	Intracellular Signalling Through Adenosine Receptor A2b and Adenosine	Adora2b
135	Intracellular Signalling Through Adenosine Receptor A2b and Adenosine	Gng12
136	Intracellular Signalling Through Adenosine Receptor A2b and Adenosine	Gnb1
137	Intracellular Signalling Through Adenosine Receptor A2b and Adenosine	Gnas
138	Intracellular Signalling Through Adenosine Receptor A2b and Adenosine	Prkacb
139	Intracellular Signalling Through Adenosine Receptor A2b and Adenosine	Rap1a
140	Intracellular Signalling Through Adenosine Receptor A2b and Adenosine	Map2k2
141	Intracellular Signalling Through Adenosine Receptor A2b and Adenosine	Braf
142	Intracellular Signalling Through Adenosine Receptor A2b and Adenosine	Mapk1
143	Intracellular Signalling Through Adenosine Receptor A2b and Adenosine	Elk1
144	Intracellular Signalling Through Adenosine Receptor A2b and Adenosine	Rapgef2
145	Intracellular Signalling Through Adenosine Receptor A2b and Adenosine	Pik3ca
146	Intracellular Signalling Through Adenosine Receptor A2b and Adenosine	Creb1
147	Intracellular Signalling Through Adenosine Receptor A2b and Adenosine	Arhgef7
148	Intracellular Signalling Through Adenosine Receptor A2b and Adenosine	Cdc42
149	Intracellular Signalling Through Adenosine Receptor A2b and Adenosine	Map3k4
150	Intracellular Signalling Through Adenosine Receptor A2b and Adenosine	Map3k1
151	Intracellular Signalling Through Adenosine Receptor A2b and Adenosine	Map2k7
152	Intracellular Signalling Through Adenosine Receptor A2b and Adenosine	Mapk10
153	Intracellular Signalling Through Adenosine Receptor A2b and Adenosine	Jun
154	Intracellular Signalling Through Adenosine Receptor A2b and Adenosine	Pak1
155	Intracellular Signalling Through Adenosine Receptor A2b and Adenosine	Map2k6
156	Intracellular Signalling Through Adenosine Receptor A2b and Adenosine	Mapk11
157	Intracellular Signalling Through Adenosine Receptor A2b and Adenosine	Atf2
158	Intracellular Signalling Through Adenosine Receptor A2b and Adenosine	Pdpk1
159	Intracellular Signalling Through Adenosine Receptor A2b and Adenosine	Akt1
160	Intracellular Signalling Through Adenosine Receptor A2b and Adenosine	Chuk
161	Intracellular Signalling Through Adenosine Receptor A2b and Adenosine	Ikbkb
162	Intracellular Signalling Through Adenosine Receptor A2b and Adenosine	Nfkbia
163	Intracellular Signalling Through Adenosine Receptor A2b and Adenosine	Nfkb1
164	Intracellular Signalling Through Adenosine Receptor A2b and Adenosine	Nfkb2
165	Intracellular Signalling Through Adenosine Receptor A2b and Adenosine	Pard6a
166	Intracellular Signalling Through Adenosine Receptor A2b and Adenosine	Prkcz
167	Intracellular Signalling Through Adenosine Receptor A2b and Adenosine	Rps6ka1
168	Intracellular Signalling Through Adenosine Receptor A2b and Adenosine	Bad
169	Fc Epsilon Receptor I Signaling in Mast Cells	Fcer1g
170	Fc Epsilon Receptor I Signaling in Mast Cells	Lyn
171	Fc Epsilon Receptor I Signaling in Mast Cells	Fyn
172	Fc Epsilon Receptor I Signaling in Mast Cells	Syk
173	Fc Epsilon Receptor I Signaling in Mast Cells	Plcg1
174	Fc Epsilon Receptor I Signaling in Mast Cells	Pik3ca
175	Fc Epsilon Receptor I Signaling in Mast Cells	Pik3r1
176	Fc Epsilon Receptor I Signaling in Mast Cells	Vav3
177	Fc Epsilon Receptor I Signaling in Mast Cells	Lat
178	Fc Epsilon Receptor I Signaling in Mast Cells	Prkca
179	Fc Epsilon Receptor I Signaling in Mast Cells	Pdk1
180	Fc Epsilon Receptor I Signaling in Mast Cells	Rac1
181	Fc Epsilon Receptor I Signaling in Mast Cells	Akt1
182	Fc Epsilon Receptor I Signaling in Mast Cells	Map2k4
183	Fc Epsilon Receptor I Signaling in Mast Cells	Map2k7
184	Fc Epsilon Receptor I Signaling in Mast Cells	Map2k3
185	Fc Epsilon Receptor I Signaling in Mast Cells	Map2k6
186	Fc Epsilon Receptor I Signaling in Mast Cells	Mapk10
187	Fc Epsilon Receptor I Signaling in Mast Cells	Mapk14
188	Fc Epsilon Receptor I Signaling in Mast Cells	Grb2
189	Fc Epsilon Receptor I Signaling in Mast Cells	Sos1
190	Fc Epsilon Receptor I Signaling in Mast Cells	Nras
191	Fc Epsilon Receptor I Signaling in Mast Cells	Kras
192	Fc Epsilon Receptor I Signaling in Mast Cells	Raf1
193	Fc Epsilon Receptor I Signaling in Mast Cells	Map2k1
194	Fc Epsilon Receptor I Signaling in Mast Cells	Map2k2
195	Fc Epsilon Receptor I Signaling in Mast Cells	Mapk1
196	Insulin Signalling	Irs1
197	Insulin Signalling	Irs2
198	Insulin Signalling	Insr
199	Insulin Signalling	Shc1
200	Insulin Signalling	Grb2
201	Insulin Signalling	Sos1
202	Insulin Signalling	Akt1
203	Insulin Signalling	Pdpk1
204	Insulin Signalling	Raf1
205	Insulin Signalling	Map2k1
206	Insulin Signalling	Map2k2
207	Insulin Signalling	Mapk1
208	Insulin Signalling	Slc2a4
209	Lysophosphatidic Acid LPA2 Signalling	Adcy1
210	Lysophosphatidic Acid LPA2 Signalling	Plcb1
211	Lysophosphatidic Acid LPA2 Signalling	Gnb1
212	Lysophosphatidic Acid LPA2 Signalling	Gng2
213	Lysophosphatidic Acid LPA2 Signalling	Lpar2
214	Lysophosphatidic Acid LPA2 Signalling	Itpr1
215	Lysophosphatidic Acid LPA2 Signalling	Akt1
216	Lysophosphatidic Acid LPA2 Signalling	Srf
217	Lysophosphatidic Acid LPA2 Signalling	Rock1
218	Apoptotic DNA Fragmentation and Tissue Homeostasis	Dffa
219	Apoptotic DNA Fragmentation and Tissue Homeostasis	Cad
220	Apoptotic DNA Fragmentation and Tissue Homeostasis	Endog
221	Apoptotic DNA Fragmentation and Tissue Homeostasis	Top2a
222	Apoptotic DNA Fragmentation and Tissue Homeostasis	Hmgb1
223	Apoptotic DNA Fragmentation and Tissue Homeostasis	Hmgb2
224	Apoptotic DNA Fragmentation and Tissue Homeostasis	Casp7
225	Apoptotic DNA Fragmentation and Tissue Homeostasis	Casp3
226	Nitric Oxide Signaling Pathway	Grin1
227	Nitric Oxide Signaling Pathway	Grin2a
228	Nitric Oxide Signaling Pathway	Dlg4
229	Nitric Oxide Signaling Pathway	Nos1
230	Nitric Oxide Signaling Pathway	Calm3
231	Nitric Oxide Signaling Pathway	Ppp3ca
232	Nitric Oxide Signaling Pathway	Prkca
233	Nitric Oxide Signaling Pathway	Prkacb
234	Ion Channels and Their Functional Role in Vascular Endothelium	Adcy10
235	Ion Channels and Their Functional Role in Vascular Endothelium	Nos3
236	Ion Channels and Their Functional Role in Vascular Endothelium	Kcnq2
237	Ion Channels and Their Functional Role in Vascular Endothelium	Kcnq3
238	Ion Channels and Their Functional Role in Vascular Endothelium	Trpc3
239	Ion Channels and Their Functional Role in Vascular Endothelium	Prkg2
240	Ion Channels and Their Functional Role in Vascular Endothelium	Gnb1
241	Ion Channels and Their Functional Role in Vascular Endothelium	Gnas
242	Ras Signaling Pathway	Pik3ca
243	Ras Signaling Pathway	Ralgds
244	Ras Signaling Pathway	Rala
245	Ras Signaling Pathway	Ralbp1
246	Ras Signaling Pathway	Cdc42
247	Ras Signaling Pathway	Rac1
248	Ras Signaling Pathway	Akt1
249	Ras Signaling Pathway	Vav3
250	Ras Signaling Pathway	Bad
251	Ras Signaling Pathway	Apaf1
252	Ras Signaling Pathway	Casp9
253	Ras Signaling Pathway	Cycs
254	Ras Signaling Pathway	Foxo4
255	Ras Signaling Pathway	Smad3
256	Ras Signaling Pathway	Smad4
257	Ras Signaling Pathway	Chuk
258	Ras Signaling Pathway	Bcl2l1
259	Ras Signaling Pathway	Pld1
260	Ras Signaling Pathway	Raf1
261	Ras Signaling Pathway	Map2k1
262	Ras Signaling Pathway	Mapk3
263	Ras Signaling Pathway	Elk1
264	Rac 1 Cell Motility Signaling Pathway	Pdgfra
265	Rac 1 Cell Motility Signaling Pathway	Vav3
266	Rac 1 Cell Motility Signaling Pathway	Rac1
267	Rac 1 Cell Motility Signaling Pathway	Pak1
268	Rac 1 Cell Motility Signaling Pathway	Limk1
269	Rac 1 Cell Motility Signaling Pathway	Actb
270	Rac 1 Cell Motility Signaling Pathway	Cap1
271	Rac 1 Cell Motility Signaling Pathway	Cfl1
272	Rac 1 Cell Motility Signaling Pathway	Ccnd1
273	Rac 1 Cell Motility Signaling Pathway	Ccnd3
274	Rac 1 Cell Motility Signaling Pathway	Cdkn1a
275	Rac 1 Cell Motility Signaling Pathway	Pcna
276	Rac 1 Cell Motility Signaling Pathway	Mylk
277	Rac 1 Cell Motility Signaling Pathway	Myl2
278	Rac 1 Cell Motility Signaling Pathway	Arfip2
279	Rac 1 Cell Motility Signaling Pathway	Pld1
280	Rac 1 Cell Motility Signaling Pathway	Wasf1
281	Rac 1 Cell Motility Signaling Pathway	Rps6kb1
282	Rac 1 Cell Motility Signaling Pathway	Map3k1
283	Rac 1 Cell Motility Signaling Pathway	Ralbp1
284	Rac 1 Cell Motility Signaling Pathway	Ppp1r12b
285	Growth Hormone Signaling Pathway	Rps6ka1
286	Growth Hormone Signaling Pathway	Stat5a
287	Growth Hormone Signaling Pathway	Stat5b
288	Growth Hormone Signaling Pathway	Plcg1
289	Growth Hormone Signaling Pathway	Prkca
290	Growth Hormone Signaling Pathway	Ghr
291	Growth Hormone Signaling Pathway	Jak2
292	Growth Hormone Signaling Pathway	Irs1
293	Growth Hormone Signaling Pathway	Slc2a4
294	Growth Hormone Signaling Pathway	Insr
295	Growth Hormone Signaling Pathway	Shc1
296	Growth Hormone Signaling Pathway	Grb2
297	Growth Hormone Signaling Pathway	Sos1
298	Growth Hormone Signaling Pathway	Raf1
299	Growth Hormone Signaling Pathway	Map2k1
300	Growth Hormone Signaling Pathway	Mapk1
301	Growth Hormone Signaling Pathway	Mapk3
302	Growth Hormone Signaling Pathway	Socs1
303	Growth Hormone Signaling Pathway	Ptpn6
304	Growth Hormone Signaling Pathway	Orai1
305	Growth Hormone Signaling Pathway	Hnf1a
306	Growth Hormone Signaling Pathway	Srf
307	EGF Signalling Pathway	Egf
308	EGF Signalling Pathway	Egfr
309	EGF Signalling Pathway	Plcg1
310	EGF Signalling Pathway	Prkca
311	EGF Signalling Pathway	Prkcb
312	EGF Signalling Pathway	Elk1
313	EGF Signalling Pathway	Mapk3
314	EGF Signalling Pathway	Jak1
315	EGF Signalling Pathway	Stat1
316	EGF Signalling Pathway	Stat3
317	EGF Signalling Pathway	Raf1
318	EGF Signalling Pathway	Map3k1
319	EGF Signalling Pathway	Map2k1
320	EGF Signalling Pathway	Map2k4
321	EGF Signalling Pathway	Mapk10
322	EGF Signalling Pathway	Jun
323	EGF Signalling Pathway	Fos
324	EGF Signalling Pathway	Stat2
325	EGF Signalling Pathway	Stat6
326	EGF Signalling Pathway	Csnk2a1
327	EGF Signalling Pathway	Srf
328	EGF Signalling Pathway	Dab2ip
329	EGF Signalling Pathway	Grb2
330	EGF Signalling Pathway	Shc1
331	EGF Signalling Pathway	Sos1
332	GnRH Signaling Pathway	Gnas
333	GnRH Signaling Pathway	Adcy1
334	GnRH Signaling Pathway	Prkaca
335	GnRH Signaling Pathway	Gna11
336	GnRH Signaling Pathway	Plcb1
337	GnRH Signaling Pathway	Itpr1
338	GnRH Signaling Pathway	Calm3
339	GnRH Signaling Pathway	Actn4
340	GnRH Signaling Pathway	Camk2a
341	GnRH Signaling Pathway	Prkca
342	GnRH Signaling Pathway	Prkcb
343	GnRH Signaling Pathway	Cacna2d2
344	GnRH Signaling Pathway	Cacnb1
345	GnRH Signaling Pathway	Mmp14
346	GnRH Signaling Pathway	Mmp2
347	GnRH Signaling Pathway	Hbegf
348	GnRH Signaling Pathway	Egfr
349	GnRH Signaling Pathway	Grb2
350	GnRH Signaling Pathway	Sos1
351	GnRH Signaling Pathway	Pld1
352	GnRH Signaling Pathway	Src
353	GnRH Signaling Pathway	Cdc42
354	GnRH Signaling Pathway	Map3k1
355	GnRH Signaling Pathway	Atf4
356	GnRH Signaling Pathway	Map3k2
357	GnRH Signaling Pathway	Map2k3
358	GnRH Signaling Pathway	Mapk14
359	GnRH Signaling Pathway	Raf1
360	GnRH Signaling Pathway	Map2k1
361	GnRH Signaling Pathway	Mapk1
362	GnRH Signaling Pathway	Egr1
363	GnRH Signaling Pathway	Elk1
364	GnRH Signaling Pathway	Map2k7
365	GnRH Signaling Pathway	Mapk10
366	GnRH Signaling Pathway	Jun
367	GnRH Signaling Pathway	Mapk7
368	GnRH Signaling Pathway	Ptk2b
369	NF-kB Signaling Pathway	Rela
370	NF-kB Signaling Pathway	Nfkb1
371	NF-kB Signaling Pathway	Map3k1
372	NF-kB Signaling Pathway	Map3k14
373	NF-kB Signaling Pathway	Chuk
374	NF-kB Signaling Pathway	Irak1
375	NF-kB Signaling Pathway	Myd88
376	NF-kB Signaling Pathway	Traf6
377	NF-kB Signaling Pathway	Tnfrsf1a
378	NF-kB Signaling Pathway	Tnfrsf1b
379	NF-kB Signaling Pathway	Fadd
380	NF-kB Signaling Pathway	Tradd
381	NF-kB Signaling Pathway	Ripk1
382	NF-kB Signaling Pathway	Tab1
383	NF-kB Signaling Pathway	Map3k7
384	NF-kB Signaling Pathway	Ikbkb
385	NF-kB Signaling Pathway	Ikbkg
386	NF-kB Signaling Pathway	Nfkbia
387	NF-kB Signaling Pathway	Ubc
388	NF-kB Signaling Pathway	Ncoa3
389	NF-kB Signaling Pathway	Camkk1
390	NF-kB Signaling Pathway	Camkk2
391	Ubiquitin-Proteasome Pathway	Uba1
392	Ubiquitin-Proteasome Pathway	Ubb
393	Ubiquitin-Proteasome Pathway	Ubc
394	Ubiquitin-Proteasome Pathway	Ube2e1
395	Ubiquitin-Proteasome Pathway	Psma1
396	Ubiquitin-Proteasome Pathway	Psma2
397	Ubiquitin-Proteasome Pathway	Psma3
398	Ubiquitin-Proteasome Pathway	Psma4
399	Ubiquitin-Proteasome Pathway	Psma5
400	Ubiquitin-Proteasome Pathway	Psma6
401	Ubiquitin-Proteasome Pathway	Psma7
402	Ubiquitin-Proteasome Pathway	Psmb1
403	Ubiquitin-Proteasome Pathway	Psmb2
404	Ubiquitin-Proteasome Pathway	Psmb3
405	Ubiquitin-Proteasome Pathway	Psmb4
406	Ubiquitin-Proteasome Pathway	Psmb5
407	Ubiquitin-Proteasome Pathway	Psmb6
408	Ubiquitin-Proteasome Pathway	Psmb7
409	Ubiquitin-Proteasome Pathway	Psmc1
410	Ubiquitin-Proteasome Pathway	Psmc2
411	Ubiquitin-Proteasome Pathway	Psmc3
412	Ubiquitin-Proteasome Pathway	Psmc4
413	Ubiquitin-Proteasome Pathway	Psmc5
414	Ubiquitin-Proteasome Pathway	Psmc6
415	Ubiquitin-Proteasome Pathway	Psmd13
416	Ubiquitin-Proteasome Pathway	Psmd4
417	Ubiquitin-Proteasome Pathway	Stub1
418	Toll-Like Receptor Pathway 1	Nfkb1
419	Toll-Like Receptor Pathway 1	Mapk10
420	Toll-Like Receptor Pathway 1	Cd14
421	Toll-Like Receptor Pathway 1	Tlr2
422	Toll-Like Receptor Pathway 1	Myd88
423	Toll-Like Receptor Pathway 1	Irak1
424	Toll-Like Receptor Pathway 1	Traf6
425	Toll-Like Receptor Pathway 1	Ecsit
426	Toll-Like Receptor Pathway 1	Map3k1
427	Toll-Like Receptor Pathway 1	Chuk
428	Toll-Like Receptor Pathway 1	Ikbkb
429	Toll-Like Receptor Pathway 1	Ikbkg
430	Toll-Like Receptor Pathway 1	Rela
431	Toll-Like Receptor Pathway 1	Nfkbia
432	Toll-Like Receptor Pathway 1	Ly96
433	Toll-Like Receptor Pathway 1	Tollip
434	Toll-Like Receptor Pathway 1	Eif2ak2
435	Toll-Like Receptor Pathway 1	Tirap
436	Toll-Like Receptor Pathway 1	Map3k7
437	Toll-Like Receptor Pathway 1	Tab2
438	Toll-Like Receptor Pathway 1	Tab1
439	Toll-Like Receptor Pathway 1	Mapk14
440	Toll-Like Receptor Pathway 1	Map2k3
441	Toll-Like Receptor Pathway 1	Map2k6
442	Toll-Like Receptor Pathway 1	Map2k4
443	Toll-Like Receptor Pathway 1	Fos
444	Toll-Like Receptor Pathway 1	Jun
445	Toll-Like Receptor Pathway 1	Elk1
446	Toll-Like Receptor Pathway 1	Tlr3
447	Toll-Like Receptor Pathway 1	Pglyrp1
448	CXCR4 Signaling Pathway	Cxcl12
449	CXCR4 Signaling Pathway	Cxcr4
450	CXCR4 Signaling Pathway	Gnai1
451	CXCR4 Signaling Pathway	Gnb1
452	CXCR4 Signaling Pathway	Raf1
453	CXCR4 Signaling Pathway	Map2k1
454	CXCR4 Signaling Pathway	Mapk3
455	CXCR4 Signaling Pathway	Mapk1
456	CXCR4 Signaling Pathway	Ptk2b
457	CXCR4 Signaling Pathway	Ptk2
458	CXCR4 Signaling Pathway	Pxn
459	CXCR4 Signaling Pathway	Crk
460	CXCR4 Signaling Pathway	Bcar1
461	CXCR4 Signaling Pathway	Nfkb1
462	CXCR4 Signaling Pathway	Nfkbia
463	CXCR4 Signaling Pathway	Plcg1
464	CXCR4 Signaling Pathway	Gnaq
465	D4-GDI Signaling Pathway	Casp3
466	D4-GDI Signaling Pathway	Cycs
467	D4-GDI Signaling Pathway	Apaf1
468	D4-GDI Signaling Pathway	Casp9
469	D4-GDI Signaling Pathway	Casp8
470	D4-GDI Signaling Pathway	Arhgdib
471	D4-GDI Signaling Pathway	Arhgap32
472	D4-GDI Signaling Pathway	Jun
473	D4-GDI Signaling Pathway	Arhgap5
474	D4-GDI Signaling Pathway	Parp1
475	T Cell Receptor Signaling Pathway	Plcg1
476	T Cell Receptor Signaling Pathway	Ubc
477	T Cell Receptor Signaling Pathway	Rela
478	T Cell Receptor Signaling Pathway	Nfkb1
479	T Cell Receptor Signaling Pathway	Nfkbia
480	T Cell Receptor Signaling Pathway	Nfatc1
481	T Cell Receptor Signaling Pathway	Nfatc2
482	T Cell Receptor Signaling Pathway	Nfatc4
483	T Cell Receptor Signaling Pathway	Nfatc3
484	T Cell Receptor Signaling Pathway	Lck
485	T Cell Receptor Signaling Pathway	Zap70
486	T Cell Receptor Signaling Pathway	Fyn
487	T Cell Receptor Signaling Pathway	Vav1
488	T Cell Receptor Signaling Pathway	Lat
489	T Cell Receptor Signaling Pathway	Shc1
490	T Cell Receptor Signaling Pathway	Grb2
491	T Cell Receptor Signaling Pathway	Sos1
492	T Cell Receptor Signaling Pathway	Rasgrp1
493	T Cell Receptor Signaling Pathway	Raf1
494	T Cell Receptor Signaling Pathway	Map2k1
495	T Cell Receptor Signaling Pathway	Mapk3
496	T Cell Receptor Signaling Pathway	Pik3ca
497	T Cell Receptor Signaling Pathway	Pik3r1
498	T Cell Receptor Signaling Pathway	Rac1
499	T Cell Receptor Signaling Pathway	Map3k1
500	T Cell Receptor Signaling Pathway	Map2k4
501	T Cell Receptor Signaling Pathway	Mapk10
502	T Cell Receptor Signaling Pathway	Jun
503	T Cell Receptor Signaling Pathway	Fos
504	T Cell Receptor Signaling Pathway	Elk1
505	T Cell Receptor Signaling Pathway	Prkca
506	T Cell Receptor Signaling Pathway	Prkcb
507	T Cell Receptor Signaling Pathway	Calm3
508	T Cell Receptor Signaling Pathway	Ppp3ca
509	T Cell Receptor Signaling Pathway	Ppp3cb
510	T Cell Receptor Signaling Pathway	Ppp3cc
511	Toll-Like Receptor Pathway 2	Nfkb1
512	Toll-Like Receptor Pathway 2	Rela
513	Toll-Like Receptor Pathway 2	Nfkbia
514	Toll-Like Receptor Pathway 2	Cd14
515	Toll-Like Receptor Pathway 2	Tlr2
516	Toll-Like Receptor Pathway 2	Myd88
517	Toll-Like Receptor Pathway 2	Irak1
518	Toll-Like Receptor Pathway 2	Traf6
519	Toll-Like Receptor Pathway 2	Ly96
520	Toll-Like Receptor Pathway 2	Tirap
521	Toll-Like Receptor Pathway 2	Tollip
522	Toll-Like Receptor Pathway 2	Tlr3
523	Toll-Like Receptor Pathway 2	Ecsit
524	Toll-Like Receptor Pathway 2	Map3k1
525	Toll-Like Receptor Pathway 2	Chuk
526	Toll-Like Receptor Pathway 2	Ikbkb
527	Toll-Like Receptor Pathway 2	Ikbkg
528	Toll-Like Receptor Pathway 2	Map3k7
529	Toll-Like Receptor Pathway 2	Tab2
530	Toll-Like Receptor Pathway 2	Tab1
531	Toll-Like Receptor Pathway 2	Tab3
532	Toll-Like Receptor Pathway 2	Mapk14
533	Toll-Like Receptor Pathway 2	Map2k4
534	Toll-Like Receptor Pathway 2	Mapk10
535	EPO Signaling Pathway	Stat5a
536	EPO Signaling Pathway	Epor
537	EPO Signaling Pathway	Plcg1
538	EPO Signaling Pathway	Jak2
539	EPO Signaling Pathway	Ptpn6
540	EPO Signaling Pathway	Shc1
541	EPO Signaling Pathway	Grb2
542	EPO Signaling Pathway	Sos1
543	EPO Signaling Pathway	Raf1
544	EPO Signaling Pathway	Map2k1
545	EPO Signaling Pathway	Mapk3
546	EPO Signaling Pathway	Elk1
547	EPO Signaling Pathway	Mapk10
548	EPO Signaling Pathway	Jun
549	EPO Signaling Pathway	Fos
550	EPO Signaling Pathway	Csnk2a1
551	FAS signaling pathway CD95	Faf1
552	FAS signaling pathway CD95	Fadd
553	FAS signaling pathway CD95	Casp8
554	FAS signaling pathway CD95	Daxx
555	FAS signaling pathway CD95	Cflar
556	FAS signaling pathway CD95	Ripk2
557	FAS signaling pathway CD95	Ptpn13
558	FAS signaling pathway CD95	Casp3
559	FAS signaling pathway CD95	Casp6
560	FAS signaling pathway CD95	Lmnb1
561	FAS signaling pathway CD95	Lmnb2
562	FAS signaling pathway CD95	Lmna
563	FAS signaling pathway CD95	Arhgdib
564	FAS signaling pathway CD95	Dffa
565	FAS signaling pathway CD95	Dffb
566	FAS signaling pathway CD95	Prkdc
567	FAS signaling pathway CD95	Rb1
568	FAS signaling pathway CD95	Parp1
569	FAS signaling pathway CD95	Pak1
570	FAS signaling pathway CD95	Pak2
571	FAS signaling pathway CD95	Casp7
572	FAS signaling pathway CD95	Map3k1
573	FAS signaling pathway CD95	Map2k4
574	FAS signaling pathway CD95	Map3k7
575	FAS signaling pathway CD95	Mapk10
576	FAS signaling pathway CD95	Jun
577	BCR Signaling Pathway	Plcg1
578	BCR Signaling Pathway	Nfatc1
579	BCR Signaling Pathway	Nfatc2
580	BCR Signaling Pathway	Nfatc4
581	BCR Signaling Pathway	Nfatc3
582	BCR Signaling Pathway	Orai1
583	BCR Signaling Pathway	Lyn
584	BCR Signaling Pathway	Cd79a
585	BCR Signaling Pathway	Cd79b
586	BCR Signaling Pathway	Syk
587	BCR Signaling Pathway	Blnk
588	BCR Signaling Pathway	Vav1
589	BCR Signaling Pathway	Shc1
590	BCR Signaling Pathway	Sos1
591	BCR Signaling Pathway	Grb2
592	BCR Signaling Pathway	Prkca
593	BCR Signaling Pathway	Prkcb
594	BCR Signaling Pathway	Calm3
595	BCR Signaling Pathway	Ppp3ca
596	BCR Signaling Pathway	Ppp3cb
597	BCR Signaling Pathway	Ppp3cc
598	BCR Signaling Pathway	Elk1
599	BCR Signaling Pathway	Raf1
600	BCR Signaling Pathway	Map2k1
601	BCR Signaling Pathway	Mapk3
602	BCR Signaling Pathway	Jun
603	BCR Signaling Pathway	Fos
604	BCR Signaling Pathway	Rac1
605	BCR Signaling Pathway	Map3k1
606	BCR Signaling Pathway	Mapk10
607	CD40L Signalling Pathway	Cd40
608	CD40L Signalling Pathway	Traf3
609	CD40L Signalling Pathway	Traf6
610	CD40L Signalling Pathway	Mapk14
611	CD40L Signalling Pathway	Map3k1
612	CD40L Signalling Pathway	Dusp1
613	CD40L Signalling Pathway	Chuk
614	CD40L Signalling Pathway	Ikbkb
615	CD40L Signalling Pathway	Ikbkg
616	CD40L Signalling Pathway	Nfkb1
617	CD40L Signalling Pathway	Nfkbia
618	CD40L Signalling Pathway	Tnfaip3
619	LPS and Citrate Signaling and Inflammation	Cs
620	LPS and Citrate Signaling and Inflammation	Sdha
621	LPS and Citrate Signaling and Inflammation	Sdhb
622	LPS and Citrate Signaling and Inflammation	Sdhc
623	LPS and Citrate Signaling and Inflammation	Sdhd
624	LPS and Citrate Signaling and Inflammation	Acly
625	LPS and Citrate Signaling and Inflammation	Acaca
626	LPS and Citrate Signaling and Inflammation	Mdh1
627	LPS and Citrate Signaling and Inflammation	Me1
628	LPS and Citrate Signaling and Inflammation	Slc25a1
629	LPS and Citrate Signaling and Inflammation	Pfkl
630	LPS and Citrate Signaling and Inflammation	Cd14
631	LPS and Citrate Signaling and Inflammation	Ly96
632	LPS and Citrate Signaling and Inflammation	Myd88
633	LPS and Citrate Signaling and Inflammation	Tirap
634	LPS and Citrate Signaling and Inflammation	Traf6
635	LPS and Citrate Signaling and Inflammation	Chuk
636	LPS and Citrate Signaling and Inflammation	Ikbkb
637	LPS and Citrate Signaling and Inflammation	Ikbkg
638	LPS and Citrate Signaling and Inflammation	Nfkb1
639	LPS and Citrate Signaling and Inflammation	Nfkbia
640	LPS and Citrate Signaling and Inflammation	Rela
641	Notch receptors, Dll ligands and Fringe proteins	Dll1
642	Notch receptors, Dll ligands and Fringe proteins	Dll3
643	Notch receptors, Dll ligands and Fringe proteins	Dll4
644	Notch receptors, Dll ligands and Fringe proteins	Jag1
645	Notch receptors, Dll ligands and Fringe proteins	Jag2
646	Notch receptors, Dll ligands and Fringe proteins	Notch1
647	Notch receptors, Dll ligands and Fringe proteins	Notch2
648	Notch receptors, Dll ligands and Fringe proteins	Notch3
649	Notch receptors, Dll ligands and Fringe proteins	Notch4
650	Notch receptors, Dll ligands and Fringe proteins	Mfng
651	Notch receptors, Dll ligands and Fringe proteins	Rfng
652	Notch receptors, Dll ligands and Fringe proteins	Lfng
653	Tgf-beta family receptors	Bmpr1a
654	Tgf-beta family receptors	Bmpr1b
655	Tgf-beta family receptors	Acvr1
656	Tgf-beta family receptors	Acvrl1
657	Tgf-beta family receptors	Acvr1b
658	Tgf-beta family receptors	Tgfbr1
659	Tgf-beta family receptors	Acvr1c
660	Tgf-beta family receptors	Acvr2a
661	Tgf-beta family receptors	Acvr2b
662	Tgf-beta family receptors	Bmpr2
663	Tgf-beta family receptors	Tgfbr2
664	Frizzled and Lrp5 6 receptors for Wnt B Catenin Signaling	Fzd1
665	Frizzled and Lrp5 6 receptors for Wnt B Catenin Signaling	Fzd2
666	Frizzled and Lrp5 6 receptors for Wnt B Catenin Signaling	Fzd3
667	Frizzled and Lrp5 6 receptors for Wnt B Catenin Signaling	Fzd4
668	Frizzled and Lrp5 6 receptors for Wnt B Catenin Signaling	Fzd5
669	Frizzled and Lrp5 6 receptors for Wnt B Catenin Signaling	Fzd6
670	Frizzled and Lrp5 6 receptors for Wnt B Catenin Signaling	Fzd7
671	Frizzled and Lrp5 6 receptors for Wnt B Catenin Signaling	Fzd8
672	Frizzled and Lrp5 6 receptors for Wnt B Catenin Signaling	Fzd9
673	Frizzled and Lrp5 6 receptors for Wnt B Catenin Signaling	Fzd10
674	Frizzled and Lrp5 6 receptors for Wnt B Catenin Signaling	Lrp5
675	Frizzled and Lrp5 6 receptors for Wnt B Catenin Signaling	Lrp6
676	Eph A-B receptors	Epha1
677	Eph A-B receptors	Epha2
678	Eph A-B receptors	Epha3
679	Eph A-B receptors	Epha4
680	Eph A-B receptors	Epha5
681	Eph A-B receptors	Epha7
682	Eph A-B receptors	Ephb1
683	Eph A-B receptors	Ephb2
684	Eph A-B receptors	Ephb3
685	Eph A-B receptors	Ephb4
686	Eph A-B receptors	Ephb6
687	Eph_l	Efna1
688	Eph_l	Efna2
689	Eph_l	Efna3
690	Eph_l	Efna4
691	Eph_l	Efna5
692	Eph_l	Efnb1
693	Eph_l	Efnb2
694	Eph_l	Efnb3
695	FGF cell signaling proteins	Fgf1
696	FGF cell signaling proteins	Fgf10
697	FGF cell signaling proteins	Fgf11
698	FGF cell signaling proteins	Fgf12
699	FGF cell signaling proteins	Fgf13
700	FGF cell signaling proteins	Fgf14
701	FGF cell signaling proteins	Fgf16
702	FGF cell signaling proteins	Fgf18
703	FGF cell signaling proteins	Fgf2
704	FGF cell signaling proteins	Fgf7
705	FGF cell signaling proteins	Fgf9
706	FGF cell signaling proteins	Fgfbp1
707	FGF cell signaling proteins	Fgfbp3
708	FGF cell signaling proteins	Fgfr1
709	FGF cell signaling proteins	Fgfr1op
710	FGF cell signaling proteins	Fgfr1op2
711	FGF cell signaling proteins	Fgfr2
712	FGF cell signaling proteins	Fgfr3
713	FGF cell signaling proteins	Fgfr4
714	FGF cell signaling proteins	Fgfrl1
715	RNA-splicing by SR protein family	Srsf1
716	RNA-splicing by SR protein family	Srsf10
717	RNA-splicing by SR protein family	Srsf11
718	RNA-splicing by SR protein family	Srsf12
719	RNA-splicing by SR protein family	Srsf2
720	RNA-splicing by SR protein family	Srsf3
721	RNA-splicing by SR protein family	Srsf4
722	RNA-splicing by SR protein family	Srsf5
723	RNA-splicing by SR protein family	Srsf6
724	RNA-splicing by SR protein family	Srsf7
725	RNA-splicing by SR protein family	Srsf9
726	Bmp_down	Acvr1
727	Bmp_down	Acvrl1
728	Bmp_down	Bmpr1a
729	Bmp_down	Bmpr1b
730	Bmp_down	Acvr2a
731	Bmp_down	Acvr2b
732	Bmp_down	Bmpr2
733	Bmp_down	Id1
734	Bmp_down	Id2
735	Bmp_down	Id3
736	Bmp_fun	Acvr1
737	Bmp_fun	Acvrl1
738	Bmp_fun	Bmpr1a
739	Bmp_fun	Bmpr1b
740	Bmp_fun	Acvr2a
741	Bmp_fun	Acvr2b
742	Bmp_fun	Bmpr2
743	Bmp_fun	Id1
744	Bmp_fun	Id2
745	Bmp_fun	Id3
746	Bmp_fun	Smad1
747	Bmp_fun	Smad5
748	Eph receptors and ligands	Epha1
749	Eph receptors and ligands	Epha2
750	Eph receptors and ligands	Epha3
751	Eph receptors and ligands	Epha4
752	Eph receptors and ligands	Epha5
753	Eph receptors and ligands	Epha7
754	Eph receptors and ligands	Ephb1
755	Eph receptors and ligands	Ephb2
756	Eph receptors and ligands	Ephb3
757	Eph receptors and ligands	Ephb4
758	Eph receptors and ligands	Ephb6
759	Eph receptors and ligands	Efna1
760	Eph receptors and ligands	Efna2
761	Eph receptors and ligands	Efna3
762	Eph receptors and ligands	Efna4
763	Eph receptors and ligands	Efna5
764	Eph receptors and ligands	Efnb1
765	Eph receptors and ligands	Efnb2
766	Eph receptors and ligands	Efnb3
