# Supplementary material for: Combinatorial expression motifs in signaling pathways
Source: Cell Genom. 2024 Jan 10;4(1):100463. doi: 10.1016/j.xgen.2023.100463 (PMC10794782; doi:10.1016/j.xgen.2023.100463)
Supplement: Table S4. Profile labels of all cell types for pathways shown in Figure 6C, used to compute pairwise adjusted mutual information (AMI) between pathways, related to Figure 6 [file mmc4.csv]

Table S4. Profile labels of all cell types for pathways shown in Figure 6C, used to compute pairwise adjusted mutual information (AMI) between pathways, related to Figure 6.
	cell_id	dataset	age	cell_ontology_class	tgfb	bmpr	notch	wnt	rna	ubi
1_E6.5_8.5_Chan	1_E6.5_8.5_Chan	E6.5_8.5_Chan	E6.5	epiblast	1	0	0	1	1	1
2_E6.5_8.5_Chan	2_E6.5_8.5_Chan	E6.5_8.5_Chan	E6.5	ectoderm early 2	0	0	0	0	2	1
3_E6.5_8.5_Chan	3_E6.5_8.5_Chan	E6.5_8.5_Chan	E6.5	epiblast	1	0	0	1	1	1
4_E6.5_8.5_Chan	4_E6.5_8.5_Chan	E6.5_8.5_Chan	E6.5	epiblast	1	0	0	1	1	1
5_E6.5_8.5_Chan	5_E6.5_8.5_Chan	E6.5_8.5_Chan	E6.5	extraembryonic ectoderm 1	0	0	0	0	1	1
6_E6.5_8.5_Chan	6_E6.5_8.5_Chan	E6.5_8.5_Chan	E6.5	epiblast	1	0	0	1	1	1
7_E6.5_8.5_Chan	7_E6.5_8.5_Chan	E6.5_8.5_Chan	E6.5	extraembryonic ectoderm 1	2	0	0	0	1	1
8_E6.5_8.5_Chan	8_E6.5_8.5_Chan	E6.5_8.5_Chan	E6.5	extraembryonic ectoderm 1	0	0	0	0	1	1
9_E6.5_8.5_Chan	9_E6.5_8.5_Chan	E6.5_8.5_Chan	E6.5	primitive and definitive endoderm	3	1	0	2	1	1
10_E6.5_8.5_Chan	10_E6.5_8.5_Chan	E6.5_8.5_Chan	E6.5	primitive and definitive endoderm	4	1	0	3	1	1
11_E6.5_8.5_Chan	11_E6.5_8.5_Chan	E6.5_8.5_Chan	E6.5	extraembryonic ectoderm 2	2	0	0	0	1	1
12_E6.5_8.5_Chan	12_E6.5_8.5_Chan	E6.5_8.5_Chan	E6.5	extraembryonic ectoderm 2	0	0	0	0	2	1
13_E6.5_8.5_Chan	13_E6.5_8.5_Chan	E6.5_8.5_Chan	E6.5	visceral endoderm early	3	2	0	2	1	1
14_E6.5_8.5_Chan	14_E6.5_8.5_Chan	E6.5_8.5_Chan	E6.5	primitive and definitive endoderm	4	3	0	4	1	1
15_E6.5_8.5_Chan	15_E6.5_8.5_Chan	E6.5_8.5_Chan	E6.5	parietal endoderm	3	4	0	0	2	1
16_E6.5_8.5_Chan	16_E6.5_8.5_Chan	E6.5_8.5_Chan	E7.0	extraembryonic ectoderm 1	2	0	0	0	1	1
17_E6.5_8.5_Chan	17_E6.5_8.5_Chan	E6.5_8.5_Chan	E7.0	ectoderm early 1	0	0	0	0	1	1
18_E6.5_8.5_Chan	18_E6.5_8.5_Chan	E6.5_8.5_Chan	E7.0	ectoderm early 2	0	0	0	0	2	1
19_E6.5_8.5_Chan	19_E6.5_8.5_Chan	E6.5_8.5_Chan	E7.0	primitive streak early	1	5	1	1	1	1
20_E6.5_8.5_Chan	20_E6.5_8.5_Chan	E6.5_8.5_Chan	E7.0	ectoderm early 1	0	0	0	1	1	1
21_E6.5_8.5_Chan	21_E6.5_8.5_Chan	E6.5_8.5_Chan	E7.0	primitive streak early	1	5	0	1	1	1
22_E6.5_8.5_Chan	22_E6.5_8.5_Chan	E6.5_8.5_Chan	E7.0	ectoderm early 1	1	0	0	1	1	1
23_E6.5_8.5_Chan	23_E6.5_8.5_Chan	E6.5_8.5_Chan	E7.0	ectoderm early 1	0	0	0	1	1	1
24_E6.5_8.5_Chan	24_E6.5_8.5_Chan	E6.5_8.5_Chan	E7.0	streak pre-specified/anterior	0	0	0	1	1	1
25_E6.5_8.5_Chan	25_E6.5_8.5_Chan	E6.5_8.5_Chan	E7.0	ectoderm early 1	1	0	0	1	1	1
26_E6.5_8.5_Chan	26_E6.5_8.5_Chan	E6.5_8.5_Chan	E7.0	ectoderm early 1	1	0	0	1	1	1
27_E6.5_8.5_Chan	27_E6.5_8.5_Chan	E6.5_8.5_Chan	E7.0	ectoderm early 1	1	0	0	1	1	1
28_E6.5_8.5_Chan	28_E6.5_8.5_Chan	E6.5_8.5_Chan	E7.0	primitive streak early	1	5	0	0	1	1
29_E6.5_8.5_Chan	29_E6.5_8.5_Chan	E6.5_8.5_Chan	E7.0	visceral endoderm early	3	1	0	0	1	1
30_E6.5_8.5_Chan	30_E6.5_8.5_Chan	E6.5_8.5_Chan	E7.0	allantois	1	0	0	0	1	1
31_E6.5_8.5_Chan	31_E6.5_8.5_Chan	E6.5_8.5_Chan	E7.0	primitive and definitive endoderm	4	6	0	3	1	1
32_E6.5_8.5_Chan	32_E6.5_8.5_Chan	E6.5_8.5_Chan	E7.0	primitive streak early	0	0	0	0	2	1
33_E6.5_8.5_Chan	33_E6.5_8.5_Chan	E6.5_8.5_Chan	E7.0	haematopoeitic/endothelial progenitor	2	0	0	0	1	1
34_E6.5_8.5_Chan	34_E6.5_8.5_Chan	E6.5_8.5_Chan	E7.0	streak pre-specified/anterior	2	0	0	5	1	1
35_E6.5_8.5_Chan	35_E6.5_8.5_Chan	E6.5_8.5_Chan	E7.0	streak pre-specified/anterior	0	0	0	5	1	1
36_E6.5_8.5_Chan	36_E6.5_8.5_Chan	E6.5_8.5_Chan	E7.0	streak pre-specified/anterior	2	0	0	6	1	1
37_E6.5_8.5_Chan	37_E6.5_8.5_Chan	E6.5_8.5_Chan	E7.0	extraembryonic ectoderm 1	2	0	0	0	1	1
38_E6.5_8.5_Chan	38_E6.5_8.5_Chan	E6.5_8.5_Chan	E7.0	ectoderm early 1	0	0	0	1	1	1
39_E6.5_8.5_Chan	39_E6.5_8.5_Chan	E6.5_8.5_Chan	E7.0	primitive and definitive endoderm	0	0	0	2	1	1
40_E6.5_8.5_Chan	40_E6.5_8.5_Chan	E6.5_8.5_Chan	E7.0	ectoderm early 1	2	0	0	1	1	2
41_E6.5_8.5_Chan	41_E6.5_8.5_Chan	E6.5_8.5_Chan	E7.0	primordial germ cells (PGCs)	2	0	0	0	1	1
42_E6.5_8.5_Chan	42_E6.5_8.5_Chan	E6.5_8.5_Chan	E7.0	parietal endoderm	3	4	0	0	1	1
43_E6.5_8.5_Chan	43_E6.5_8.5_Chan	E6.5_8.5_Chan	E7.0	haematopoeitic/endothelial progenitor	0	0	0	0	2	1
44_E6.5_8.5_Chan	44_E6.5_8.5_Chan	E6.5_8.5_Chan	E7.5	ectoderm early 2	1	0	0	1	1	1
45_E6.5_8.5_Chan	45_E6.5_8.5_Chan	E6.5_8.5_Chan	E7.5	extraembryonic ectoderm 1	2	0	0	0	1	1
46_E6.5_8.5_Chan	46_E6.5_8.5_Chan	E6.5_8.5_Chan	E7.5	extraembryonic ectoderm 1	2	0	0	0	1	1
47_E6.5_8.5_Chan	47_E6.5_8.5_Chan	E6.5_8.5_Chan	E7.5	ectoderm early 2	0	0	0	0	2	1
48_E6.5_8.5_Chan	48_E6.5_8.5_Chan	E6.5_8.5_Chan	E7.5	primitive streak late	1	0	0	0	1	1
49_E6.5_8.5_Chan	49_E6.5_8.5_Chan	E6.5_8.5_Chan	E7.5	visceral endoderm early	3	0	0	2	1	1
50_E6.5_8.5_Chan	50_E6.5_8.5_Chan	E6.5_8.5_Chan	E7.5	allantois	2	0	0	7	1	1
51_E6.5_8.5_Chan	51_E6.5_8.5_Chan	E6.5_8.5_Chan	E7.5	ectoderm early 2	1	0	0	0	1	1
52_E6.5_8.5_Chan	52_E6.5_8.5_Chan	E6.5_8.5_Chan	E7.5	NMPs early	2	0	0	8	1	1
53_E6.5_8.5_Chan	53_E6.5_8.5_Chan	E6.5_8.5_Chan	E7.5	primitive streak late	0	0	0	0	2	1
54_E6.5_8.5_Chan	54_E6.5_8.5_Chan	E6.5_8.5_Chan	E7.5	primitive streak late	1	0	0	9	1	1
55_E6.5_8.5_Chan	55_E6.5_8.5_Chan	E6.5_8.5_Chan	E7.5	primitive blood progenitor	0	0	0	0	2	1
56_E6.5_8.5_Chan	56_E6.5_8.5_Chan	E6.5_8.5_Chan	E7.5	allantois	1	0	0	1	1	1
57_E6.5_8.5_Chan	57_E6.5_8.5_Chan	E6.5_8.5_Chan	E7.5	ectoderm early 2	2	0	0	0	1	1
58_E6.5_8.5_Chan	58_E6.5_8.5_Chan	E6.5_8.5_Chan	E7.5	primitive streak early	1	0	1	1	1	1
59_E6.5_8.5_Chan	59_E6.5_8.5_Chan	E6.5_8.5_Chan	E7.5	ectoderm early 2	1	0	0	0	1	1
60_E6.5_8.5_Chan	60_E6.5_8.5_Chan	E6.5_8.5_Chan	E7.5	ectoderm early 2	0	0	0	0	1	1
61_E6.5_8.5_Chan	61_E6.5_8.5_Chan	E6.5_8.5_Chan	E7.5	gut	1	0	0	5	1	1
62_E6.5_8.5_Chan	62_E6.5_8.5_Chan	E6.5_8.5_Chan	E7.5	haematopoeitic/endothelial progenitor	2	0	0	0	1	1
63_E6.5_8.5_Chan	63_E6.5_8.5_Chan	E6.5_8.5_Chan	E7.5	ectoderm early 2	1	0	0	1	1	1
64_E6.5_8.5_Chan	64_E6.5_8.5_Chan	E6.5_8.5_Chan	E7.5	ectoderm early 2	1	0	0	9	1	1
65_E6.5_8.5_Chan	65_E6.5_8.5_Chan	E6.5_8.5_Chan	E7.5	primitive streak late	1	0	0	0	1	1
66_E6.5_8.5_Chan	66_E6.5_8.5_Chan	E6.5_8.5_Chan	E7.5	splanchnic-lateral/anterior-paraxial mesoderm	1	0	0	10	1	1
67_E6.5_8.5_Chan	67_E6.5_8.5_Chan	E6.5_8.5_Chan	E7.5	parietal endoderm	0	0	0	0	1	1
68_E6.5_8.5_Chan	68_E6.5_8.5_Chan	E6.5_8.5_Chan	E7.5	primitive and definitive endoderm	4	0	0	3	1	1
69_E6.5_8.5_Chan	69_E6.5_8.5_Chan	E6.5_8.5_Chan	E7.5	allantois	2	0	0	0	1	1
70_E6.5_8.5_Chan	70_E6.5_8.5_Chan	E6.5_8.5_Chan	E7.5	node	0	0	0	0	1	1
71_E6.5_8.5_Chan	71_E6.5_8.5_Chan	E6.5_8.5_Chan	E7.5	differentiated trophoblasts	1	7	0	0	2	1
72_E6.5_8.5_Chan	72_E6.5_8.5_Chan	E6.5_8.5_Chan	E7.5	allantois	0	0	0	0	2	1
73_E6.5_8.5_Chan	73_E6.5_8.5_Chan	E6.5_8.5_Chan	E7.5	extraembryonic ectoderm 2	0	0	0	0	2	1
74_E6.5_8.5_Chan	74_E6.5_8.5_Chan	E6.5_8.5_Chan	E7.5	haematopoeitic/endothelial progenitor	0	0	0	0	2	1
75_E6.5_8.5_Chan	75_E6.5_8.5_Chan	E6.5_8.5_Chan	E7.5	streak pre-specified/anterior	1	0	0	5	1	1
76_E6.5_8.5_Chan	76_E6.5_8.5_Chan	E6.5_8.5_Chan	E7.5	visceral endoderm early	0	0	0	0	2	1
77_E6.5_8.5_Chan	77_E6.5_8.5_Chan	E6.5_8.5_Chan	E7.5	primordial germ cells (PGCs)	0	0	0	0	1	1
78_E6.5_8.5_Chan	78_E6.5_8.5_Chan	E6.5_8.5_Chan	E8.0	future spinal cord	0	0	0	11	1	1
79_E6.5_8.5_Chan	79_E6.5_8.5_Chan	E6.5_8.5_Chan	E8.0	preplacodal ectoderm	1	5	0	1	1	1
80_E6.5_8.5_Chan	80_E6.5_8.5_Chan	E6.5_8.5_Chan	E8.0	primitive blood early	0	0	0	0	2	1
81_E6.5_8.5_Chan	81_E6.5_8.5_Chan	E6.5_8.5_Chan	E8.0	neural ectoderm anterior	0	0	0	5	1	1
82_E6.5_8.5_Chan	82_E6.5_8.5_Chan	E6.5_8.5_Chan	E8.0	extraembryonic ectoderm 1	2	0	0	0	1	1
83_E6.5_8.5_Chan	83_E6.5_8.5_Chan	E6.5_8.5_Chan	E8.0	posterior lateral plate mesoderm	1	0	0	0	1	1
84_E6.5_8.5_Chan	84_E6.5_8.5_Chan	E6.5_8.5_Chan	E8.0	NMPs early	0	0	0	8	1	1
85_E6.5_8.5_Chan	85_E6.5_8.5_Chan	E6.5_8.5_Chan	E8.0	secondary heart field/splanchnic lateral plate	0	0	0	1	1	1
86_E6.5_8.5_Chan	86_E6.5_8.5_Chan	E6.5_8.5_Chan	E8.0	presomitic mesoderm	0	0	1	8	1	1
87_E6.5_8.5_Chan	87_E6.5_8.5_Chan	E6.5_8.5_Chan	E8.0	fore/midbrain	0	0	0	11	1	1
88_E6.5_8.5_Chan	88_E6.5_8.5_Chan	E6.5_8.5_Chan	E8.0	splanchnic-lateral/anterior-paraxial mesoderm	0	0	0	10	1	1
89_E6.5_8.5_Chan	89_E6.5_8.5_Chan	E6.5_8.5_Chan	E8.0	splanchnic-lateral/anterior-paraxial mesoderm	0	0	0	1	1	1
90_E6.5_8.5_Chan	90_E6.5_8.5_Chan	E6.5_8.5_Chan	E8.0	visceral endoderm early	0	0	0	2	1	1
91_E6.5_8.5_Chan	91_E6.5_8.5_Chan	E6.5_8.5_Chan	E8.0	allantois	3	8	0	1	1	1
92_E6.5_8.5_Chan	92_E6.5_8.5_Chan	E6.5_8.5_Chan	E8.0	neural ectoderm anterior	0	0	0	11	1	1
93_E6.5_8.5_Chan	93_E6.5_8.5_Chan	E6.5_8.5_Chan	E8.0	primitive heart tube	1	0	0	0	2	1
94_E6.5_8.5_Chan	94_E6.5_8.5_Chan	E6.5_8.5_Chan	E8.0	amnion mesoderm early	3	9	0	7	1	1
95_E6.5_8.5_Chan	95_E6.5_8.5_Chan	E6.5_8.5_Chan	E8.0	surface ectoderm	1	0	0	8	1	1
96_E6.5_8.5_Chan	96_E6.5_8.5_Chan	E6.5_8.5_Chan	E8.0	haematopoeitic/endothelial progenitor	2	10	0	0	1	1
97_E6.5_8.5_Chan	97_E6.5_8.5_Chan	E6.5_8.5_Chan	E8.0	neural crest	0	0	0	11	1	1
98_E6.5_8.5_Chan	98_E6.5_8.5_Chan	E6.5_8.5_Chan	E8.0	posterior lateral plate mesoderm	1	0	0	9	1	1
99_E6.5_8.5_Chan	99_E6.5_8.5_Chan	E6.5_8.5_Chan	E8.0	primitive blood early	0	0	0	0	2	1
100_E6.5_8.5_Chan	100_E6.5_8.5_Chan	E6.5_8.5_Chan	E8.0	somites	0	0	0	10	1	1
101_E6.5_8.5_Chan	101_E6.5_8.5_Chan	E6.5_8.5_Chan	E8.0	primitive blood early	0	0	0	0	2	1
102_E6.5_8.5_Chan	102_E6.5_8.5_Chan	E6.5_8.5_Chan	E8.0	NMPs early	0	0	0	0	2	1
103_E6.5_8.5_Chan	103_E6.5_8.5_Chan	E6.5_8.5_Chan	E8.0	amnion mesoderm early	3	6	0	7	1	1
104_E6.5_8.5_Chan	104_E6.5_8.5_Chan	E6.5_8.5_Chan	E8.0	allantois	1	11	0	9	1	1
105_E6.5_8.5_Chan	105_E6.5_8.5_Chan	E6.5_8.5_Chan	E8.0	angioblasts	3	12	2	0	1	1
106_E6.5_8.5_Chan	106_E6.5_8.5_Chan	E6.5_8.5_Chan	E8.0	preplacodal ectoderm	1	5	0	10	1	1
107_E6.5_8.5_Chan	107_E6.5_8.5_Chan	E6.5_8.5_Chan	E8.0	posterior lateral plate mesoderm	0	0	0	0	2	1
108_E6.5_8.5_Chan	108_E6.5_8.5_Chan	E6.5_8.5_Chan	E8.0	visceral endoderm late	0	0	0	0	1	1
109_E6.5_8.5_Chan	109_E6.5_8.5_Chan	E6.5_8.5_Chan	E8.0	primitive blood early	0	0	0	0	2	1
110_E6.5_8.5_Chan	110_E6.5_8.5_Chan	E6.5_8.5_Chan	E8.0	NMPs late	0	0	0	8	1	1
111_E6.5_8.5_Chan	111_E6.5_8.5_Chan	E6.5_8.5_Chan	E8.0	somites	0	0	1	9	1	1
112_E6.5_8.5_Chan	112_E6.5_8.5_Chan	E6.5_8.5_Chan	E8.0	neural ectoderm anterior	0	0	0	11	1	1
113_E6.5_8.5_Chan	113_E6.5_8.5_Chan	E6.5_8.5_Chan	E8.0	neural ectoderm anterior	0	0	0	11	1	1
114_E6.5_8.5_Chan	114_E6.5_8.5_Chan	E6.5_8.5_Chan	E8.0	gut	1	0	0	8	1	1
115_E6.5_8.5_Chan	115_E6.5_8.5_Chan	E6.5_8.5_Chan	E8.0	primitive blood progenitor	0	0	0	0	1	1
116_E6.5_8.5_Chan	116_E6.5_8.5_Chan	E6.5_8.5_Chan	E8.0	differentiated trophoblasts	1	0	0	0	2	1
117_E6.5_8.5_Chan	117_E6.5_8.5_Chan	E6.5_8.5_Chan	E8.0	preplacodal ectoderm	0	0	0	0	2	1
118_E6.5_8.5_Chan	118_E6.5_8.5_Chan	E6.5_8.5_Chan	E8.0	surface ectoderm	1	0	0	0	1	1
119_E6.5_8.5_Chan	119_E6.5_8.5_Chan	E6.5_8.5_Chan	E8.0	allantois	0	0	0	0	2	1
120_E6.5_8.5_Chan	120_E6.5_8.5_Chan	E6.5_8.5_Chan	E8.0	parietal endoderm	3	1	0	0	1	1
121_E6.5_8.5_Chan	121_E6.5_8.5_Chan	E6.5_8.5_Chan	E8.0	neural ectoderm anterior	0	0	0	10	1	1
122_E6.5_8.5_Chan	122_E6.5_8.5_Chan	E6.5_8.5_Chan	E8.0	presomitic mesoderm	0	0	0	0	2	1
123_E6.5_8.5_Chan	123_E6.5_8.5_Chan	E6.5_8.5_Chan	E8.0	notochord	0	0	0	10	2	1
124_E6.5_8.5_Chan	124_E6.5_8.5_Chan	E6.5_8.5_Chan	E8.0	haematopoeitic/endothelial progenitor	0	0	0	0	2	1
125_E6.5_8.5_Chan	125_E6.5_8.5_Chan	E6.5_8.5_Chan	E8.5	fore/midbrain	1	5	0	11	1	1
126_E6.5_8.5_Chan	126_E6.5_8.5_Chan	E6.5_8.5_Chan	E8.5	future spinal cord	0	0	0	12	1	1
127_E6.5_8.5_Chan	127_E6.5_8.5_Chan	E6.5_8.5_Chan	E8.5	primitive blood late	0	0	0	0	2	1
128_E6.5_8.5_Chan	128_E6.5_8.5_Chan	E6.5_8.5_Chan	E8.5	somites	0	0	0	10	1	1
129_E6.5_8.5_Chan	129_E6.5_8.5_Chan	E6.5_8.5_Chan	E8.5	primitive blood late	0	0	0	0	2	1
130_E6.5_8.5_Chan	130_E6.5_8.5_Chan	E6.5_8.5_Chan	E8.5	visceral endoderm late	0	0	0	2	2	1
131_E6.5_8.5_Chan	131_E6.5_8.5_Chan	E6.5_8.5_Chan	E8.5	preplacodal ectoderm	1	5	0	10	1	1
132_E6.5_8.5_Chan	132_E6.5_8.5_Chan	E6.5_8.5_Chan	E8.5	fore/midbrain	1	5	0	12	1	1
133_E6.5_8.5_Chan	133_E6.5_8.5_Chan	E6.5_8.5_Chan	E8.5	neural crest	0	0	0	1	1	1
134_E6.5_8.5_Chan	134_E6.5_8.5_Chan	E6.5_8.5_Chan	E8.5	similar to neural crest	1	5	0	10	1	1
135_E6.5_8.5_Chan	135_E6.5_8.5_Chan	E6.5_8.5_Chan	E8.5	posterior lateral plate mesoderm	1	5	0	8	1	1
136_E6.5_8.5_Chan	136_E6.5_8.5_Chan	E6.5_8.5_Chan	E8.5	fore/midbrain	0	0	0	12	1	1
137_E6.5_8.5_Chan	137_E6.5_8.5_Chan	E6.5_8.5_Chan	E8.5	NMPs late	0	0	0	8	1	1
138_E6.5_8.5_Chan	138_E6.5_8.5_Chan	E6.5_8.5_Chan	E8.5	angioblasts	3	12	2	13	1	1
139_E6.5_8.5_Chan	139_E6.5_8.5_Chan	E6.5_8.5_Chan	E8.5	presomitic mesoderm	0	0	1	8	1	1
140_E6.5_8.5_Chan	140_E6.5_8.5_Chan	E6.5_8.5_Chan	E8.5	surface ectoderm	0	0	0	9	1	1
141_E6.5_8.5_Chan	141_E6.5_8.5_Chan	E6.5_8.5_Chan	E8.5	pharyngeal arch mesoderm	1	5	0	10	1	1
142_E6.5_8.5_Chan	142_E6.5_8.5_Chan	E6.5_8.5_Chan	E8.5	secondary heart field/splanchnic lateral plate	1	5	0	10	1	1
143_E6.5_8.5_Chan	143_E6.5_8.5_Chan	E6.5_8.5_Chan	E8.5	gut	1	5	0	10	1	1
144_E6.5_8.5_Chan	144_E6.5_8.5_Chan	E6.5_8.5_Chan	E8.5	primitive blood late	0	0	0	0	2	1
145_E6.5_8.5_Chan	145_E6.5_8.5_Chan	E6.5_8.5_Chan	E8.5	pharyngeal arch mesoderm	1	5	0	1	1	1
146_E6.5_8.5_Chan	146_E6.5_8.5_Chan	E6.5_8.5_Chan	E8.5	secondary heart field/splanchnic lateral plate	1	5	0	10	1	1
147_E6.5_8.5_Chan	147_E6.5_8.5_Chan	E6.5_8.5_Chan	E8.5	future spinal cord	0	0	0	8	1	1
148_E6.5_8.5_Chan	148_E6.5_8.5_Chan	E6.5_8.5_Chan	E8.5	amnion mesoderm early	3	8	0	7	1	1
149_E6.5_8.5_Chan	149_E6.5_8.5_Chan	E6.5_8.5_Chan	E8.5	preplacodal ectoderm	1	13	0	11	1	1
150_E6.5_8.5_Chan	150_E6.5_8.5_Chan	E6.5_8.5_Chan	E8.5	secondary heart field/splanchnic lateral plate	1	11	0	1	1	1
151_E6.5_8.5_Chan	151_E6.5_8.5_Chan	E6.5_8.5_Chan	E8.5	allantois	3	8	0	9	1	1
152_E6.5_8.5_Chan	152_E6.5_8.5_Chan	E6.5_8.5_Chan	E8.5	similar to neural crest	0	0	0	0	2	1
153_E6.5_8.5_Chan	153_E6.5_8.5_Chan	E6.5_8.5_Chan	E8.5	primitive heart tube	3	6	0	0	2	1
154_E6.5_8.5_Chan	154_E6.5_8.5_Chan	E6.5_8.5_Chan	E8.5	primitive blood late	0	0	0	0	2	1
155_E6.5_8.5_Chan	155_E6.5_8.5_Chan	E6.5_8.5_Chan	E8.5	posterior lateral plate mesoderm	0	0	0	0	2	1
156_E6.5_8.5_Chan	156_E6.5_8.5_Chan	E6.5_8.5_Chan	E8.5	fore/midbrain	1	5	0	14	1	1
157_E6.5_8.5_Chan	157_E6.5_8.5_Chan	E6.5_8.5_Chan	E8.5	fore/midbrain	0	0	0	12	1	1
158_E6.5_8.5_Chan	158_E6.5_8.5_Chan	E6.5_8.5_Chan	E8.5	similar to neural crest	0	0	0	0	2	1
159_E6.5_8.5_Chan	159_E6.5_8.5_Chan	E6.5_8.5_Chan	E8.5	amnion mesoderm late	3	8	0	7	1	1
160_E6.5_8.5_Chan	160_E6.5_8.5_Chan	E6.5_8.5_Chan	E8.5	preplacodal ectoderm	1	5	0	11	1	1
161_E6.5_8.5_Chan	161_E6.5_8.5_Chan	E6.5_8.5_Chan	E8.5	NMPs late	0	0	0	0	2	1
162_E6.5_8.5_Chan	162_E6.5_8.5_Chan	E6.5_8.5_Chan	E8.5	future spinal cord	0	0	0	12	1	1
163_E6.5_8.5_Chan	163_E6.5_8.5_Chan	E6.5_8.5_Chan	E8.5	somites	0	0	1	9	1	1
164_E6.5_8.5_Chan	164_E6.5_8.5_Chan	E6.5_8.5_Chan	E8.5	haematopoeitic/endothelial progenitor	1	0	0	8	1	1
165_E6.5_8.5_Chan	165_E6.5_8.5_Chan	E6.5_8.5_Chan	E8.5	similar to neural crest	0	0	0	0	2	1
166_E6.5_8.5_Chan	166_E6.5_8.5_Chan	E6.5_8.5_Chan	E8.5	NMPs late	1	11	0	8	3	1
167_E6.5_8.5_Chan	167_E6.5_8.5_Chan	E6.5_8.5_Chan	E8.5	parietal endoderm	3	4	0	0	1	1
168_E6.5_8.5_Chan	168_E6.5_8.5_Chan	E6.5_8.5_Chan	E8.5	primitive blood progenitor	0	0	0	0	1	1
169_E6.5_8.5_Chan	169_E6.5_8.5_Chan	E6.5_8.5_Chan	E8.5	presomitic mesoderm	1	0	1	8	1	1
170_E6.5_8.5_Chan	170_E6.5_8.5_Chan	E6.5_8.5_Chan	E8.5	surface ectoderm	5	9	0	0	1	1
171_E6.5_8.5_Chan	171_E6.5_8.5_Chan	E6.5_8.5_Chan	E8.5	secondary heart field/splanchnic lateral plate	1	5	0	10	1	1
172_E6.5_8.5_Chan	172_E6.5_8.5_Chan	E6.5_8.5_Chan	E8.5	fore/midbrain	0	0	0	11	1	1
173_E6.5_8.5_Chan	173_E6.5_8.5_Chan	E6.5_8.5_Chan	E8.5	primitive blood late	0	0	0	0	2	1
174_E6.5_8.5_Chan	174_E6.5_8.5_Chan	E6.5_8.5_Chan	E8.5	neural crest	1	0	0	1	1	1
175_E6.5_8.5_Chan	175_E6.5_8.5_Chan	E6.5_8.5_Chan	E8.5	preplacodal ectoderm	1	13	3	10	1	1
176_E6.5_8.5_Chan	176_E6.5_8.5_Chan	E6.5_8.5_Chan	E8.5	similar to neural crest	0	0	0	10	1	1
177_E6.5_8.5_Chan	177_E6.5_8.5_Chan	E6.5_8.5_Chan	E8.5	somites	0	0	0	10	1	1
178_E6.5_8.5_Chan	178_E6.5_8.5_Chan	E6.5_8.5_Chan	E8.5	notochord	1	5	0	10	2	1
179_E6.5_8.5_Chan	179_E6.5_8.5_Chan	E6.5_8.5_Chan	E8.5	differentiated trophoblasts	2	0	0	0	1	1
180_E6.5_8.5_Chan	180_E6.5_8.5_Chan	E6.5_8.5_Chan	E8.5	haematopoeitic/endothelial progenitor	0	0	0	0	2	1
181_E6.5_8.5_Chan	181_E6.5_8.5_Chan	E6.5_8.5_Chan	E8.5	visceral endoderm late	0	0	0	0	2	1
182_E6.5_8.5_Marioni	182_E6.5_8.5_Marioni	E6.5_8.5_Marioni	E6.5	Epiblast	0	0	0	0	2	1
183_E6.5_8.5_Marioni	183_E6.5_8.5_Marioni	E6.5_8.5_Marioni	E6.5	ExE ectoderm	0	0	0	0	2	1
184_E6.5_8.5_Marioni	184_E6.5_8.5_Marioni	E6.5_8.5_Marioni	E6.5	Parietal endoderm	0	0	0	0	2	1
185_E6.5_8.5_Marioni	185_E6.5_8.5_Marioni	E6.5_8.5_Marioni	E6.5	Epiblast	0	0	0	0	2	1
186_E6.5_8.5_Marioni	186_E6.5_8.5_Marioni	E6.5_8.5_Marioni	E6.5	Epiblast	0	0	0	0	2	1
187_E6.5_8.5_Marioni	187_E6.5_8.5_Marioni	E6.5_8.5_Marioni	E6.5	Epiblast	0	0	0	0	2	1
188_E6.5_8.5_Marioni	188_E6.5_8.5_Marioni	E6.5_8.5_Marioni	E6.5	Epiblast	0	0	0	0	2	1
189_E6.5_8.5_Marioni	189_E6.5_8.5_Marioni	E6.5_8.5_Marioni	E6.5	Primitive Streak	0	0	0	0	2	1
190_E6.5_8.5_Marioni	190_E6.5_8.5_Marioni	E6.5_8.5_Marioni	E6.5	ExE endoderm	0	0	0	0	2	1
191_E6.5_8.5_Marioni	191_E6.5_8.5_Marioni	E6.5_8.5_Marioni	E6.5	Epiblast	0	0	0	0	2	1
192_E6.5_8.5_Marioni	192_E6.5_8.5_Marioni	E6.5_8.5_Marioni	E6.5	Epiblast	0	0	0	0	1	1
193_E6.5_8.5_Marioni	193_E6.5_8.5_Marioni	E6.5_8.5_Marioni	E6.75	Epiblast	0	0	0	0	2	1
194_E6.5_8.5_Marioni	194_E6.5_8.5_Marioni	E6.5_8.5_Marioni	E6.75	Nascent mesoderm	0	0	0	0	2	1
195_E6.5_8.5_Marioni	195_E6.5_8.5_Marioni	E6.5_8.5_Marioni	E6.75	ExE ectoderm	0	0	0	0	2	1
196_E6.5_8.5_Marioni	196_E6.5_8.5_Marioni	E6.5_8.5_Marioni	E6.75	ExE ectoderm	0	0	0	0	2	1
197_E6.5_8.5_Marioni	197_E6.5_8.5_Marioni	E6.5_8.5_Marioni	E6.75	Epiblast	0	0	0	0	2	1
198_E6.5_8.5_Marioni	198_E6.5_8.5_Marioni	E6.5_8.5_Marioni	E6.75	ExE ectoderm	0	0	0	0	2	1
199_E6.5_8.5_Marioni	199_E6.5_8.5_Marioni	E6.5_8.5_Marioni	E6.75	Epiblast	0	0	0	0	2	1
200_E6.5_8.5_Marioni	200_E6.5_8.5_Marioni	E6.5_8.5_Marioni	E6.75	ExE endoderm	0	0	0	0	2	1
201_E6.5_8.5_Marioni	201_E6.5_8.5_Marioni	E6.5_8.5_Marioni	E6.75	Primitive Streak	0	0	0	0	2	1
202_E6.5_8.5_Marioni	202_E6.5_8.5_Marioni	E6.5_8.5_Marioni	E6.75	Visceral endoderm	0	0	0	0	2	1
203_E6.5_8.5_Marioni	203_E6.5_8.5_Marioni	E6.5_8.5_Marioni	E6.75	Primitive Streak	0	0	0	0	2	1
204_E6.5_8.5_Marioni	204_E6.5_8.5_Marioni	E6.5_8.5_Marioni	E6.75	Epiblast	0	0	0	0	2	1
205_E6.5_8.5_Marioni	205_E6.5_8.5_Marioni	E6.5_8.5_Marioni	E7.0	Epiblast	0	0	0	0	2	1
206_E6.5_8.5_Marioni	206_E6.5_8.5_Marioni	E6.5_8.5_Marioni	E7.0	Primitive Streak	0	0	0	0	2	1
207_E6.5_8.5_Marioni	207_E6.5_8.5_Marioni	E6.5_8.5_Marioni	E7.0	Epiblast	0	0	0	0	2	1
208_E6.5_8.5_Marioni	208_E6.5_8.5_Marioni	E6.5_8.5_Marioni	E7.0	Haematoendothelial progenitors	0	0	0	0	2	1
209_E6.5_8.5_Marioni	209_E6.5_8.5_Marioni	E6.5_8.5_Marioni	E7.0	Epiblast	0	0	0	0	2	1
210_E6.5_8.5_Marioni	210_E6.5_8.5_Marioni	E6.5_8.5_Marioni	E7.0	Parietal endoderm	0	0	0	0	2	1
211_E6.5_8.5_Marioni	211_E6.5_8.5_Marioni	E6.5_8.5_Marioni	E7.0	Nascent mesoderm	0	0	0	0	2	1
212_E6.5_8.5_Marioni	212_E6.5_8.5_Marioni	E6.5_8.5_Marioni	E7.0	Epiblast	0	0	0	0	2	1
213_E6.5_8.5_Marioni	213_E6.5_8.5_Marioni	E6.5_8.5_Marioni	E7.0	ExE ectoderm	0	0	0	0	2	1
214_E6.5_8.5_Marioni	214_E6.5_8.5_Marioni	E6.5_8.5_Marioni	E7.0	Primitive Streak	0	0	0	0	2	1
215_E6.5_8.5_Marioni	215_E6.5_8.5_Marioni	E6.5_8.5_Marioni	E7.0	ExE endoderm	0	0	0	0	2	1
216_E6.5_8.5_Marioni	216_E6.5_8.5_Marioni	E6.5_8.5_Marioni	E7.0	Anterior Primitive Streak	0	0	0	0	2	1
217_E6.5_8.5_Marioni	217_E6.5_8.5_Marioni	E6.5_8.5_Marioni	E7.0	Visceral endoderm	0	0	0	4	2	1
218_E6.5_8.5_Marioni	218_E6.5_8.5_Marioni	E6.5_8.5_Marioni	E7.0	ExE ectoderm	0	0	0	0	2	1
219_E6.5_8.5_Marioni	219_E6.5_8.5_Marioni	E6.5_8.5_Marioni	E7.25	Epiblast	0	0	0	0	2	1
220_E6.5_8.5_Marioni	220_E6.5_8.5_Marioni	E6.5_8.5_Marioni	E7.25	Epiblast	0	0	0	0	2	1
221_E6.5_8.5_Marioni	221_E6.5_8.5_Marioni	E6.5_8.5_Marioni	E7.25	Anterior Primitive Streak	0	0	0	0	2	1
222_E6.5_8.5_Marioni	222_E6.5_8.5_Marioni	E6.5_8.5_Marioni	E7.25	ExE endoderm	0	0	0	0	2	1
223_E6.5_8.5_Marioni	223_E6.5_8.5_Marioni	E6.5_8.5_Marioni	E7.25	Nascent mesoderm	0	0	0	0	2	1
224_E6.5_8.5_Marioni	224_E6.5_8.5_Marioni	E6.5_8.5_Marioni	E7.25	ExE endoderm	0	0	0	0	2	1
225_E6.5_8.5_Marioni	225_E6.5_8.5_Marioni	E6.5_8.5_Marioni	E7.25	Haematoendothelial progenitors	0	0	0	0	2	1
226_E6.5_8.5_Marioni	226_E6.5_8.5_Marioni	E6.5_8.5_Marioni	E7.25	Visceral endoderm	0	0	0	0	2	1
227_E6.5_8.5_Marioni	227_E6.5_8.5_Marioni	E6.5_8.5_Marioni	E7.25	Primitive Streak	0	0	0	0	2	1
228_E6.5_8.5_Marioni	228_E6.5_8.5_Marioni	E6.5_8.5_Marioni	E7.25	Primitive Streak	0	0	0	0	2	1
229_E6.5_8.5_Marioni	229_E6.5_8.5_Marioni	E6.5_8.5_Marioni	E7.25	Parietal endoderm	0	0	0	0	2	1
230_E6.5_8.5_Marioni	230_E6.5_8.5_Marioni	E6.5_8.5_Marioni	E7.25	ExE ectoderm	0	0	0	0	2	1
231_E6.5_8.5_Marioni	231_E6.5_8.5_Marioni	E6.5_8.5_Marioni	E7.25	Nascent mesoderm	0	0	0	0	2	1
232_E6.5_8.5_Marioni	232_E6.5_8.5_Marioni	E6.5_8.5_Marioni	E7.25	Primitive Streak	0	0	0	0	2	1
233_E6.5_8.5_Marioni	233_E6.5_8.5_Marioni	E6.5_8.5_Marioni	E7.25	Epiblast	0	0	0	0	2	1
234_E6.5_8.5_Marioni	234_E6.5_8.5_Marioni	E6.5_8.5_Marioni	E7.25	Primitive Streak	0	0	0	0	2	1
235_E6.5_8.5_Marioni	235_E6.5_8.5_Marioni	E6.5_8.5_Marioni	E7.25	ExE ectoderm	0	0	0	0	2	1
236_E6.5_8.5_Marioni	236_E6.5_8.5_Marioni	E6.5_8.5_Marioni	E7.25	Nascent mesoderm	0	0	0	0	2	1
237_E6.5_8.5_Marioni	237_E6.5_8.5_Marioni	E6.5_8.5_Marioni	E7.25	ExE ectoderm	0	0	0	0	2	1
238_E6.5_8.5_Marioni	238_E6.5_8.5_Marioni	E6.5_8.5_Marioni	E7.25	Epiblast	0	0	0	0	2	1
239_E6.5_8.5_Marioni	239_E6.5_8.5_Marioni	E6.5_8.5_Marioni	E7.75	Rostral neurectoderm	0	0	0	0	1	1
240_E6.5_8.5_Marioni	240_E6.5_8.5_Marioni	E6.5_8.5_Marioni	E7.75	Mesenchyme	1	0	0	0	1	1
241_E6.5_8.5_Marioni	241_E6.5_8.5_Marioni	E6.5_8.5_Marioni	E7.75	Erythroid1	0	0	0	0	2	1
242_E6.5_8.5_Marioni	242_E6.5_8.5_Marioni	E6.5_8.5_Marioni	E7.75	Blood progenitors 2	0	0	0	0	2	1
243_E6.5_8.5_Marioni	243_E6.5_8.5_Marioni	E6.5_8.5_Marioni	E7.75	Gut	0	0	0	0	2	1
244_E6.5_8.5_Marioni	244_E6.5_8.5_Marioni	E6.5_8.5_Marioni	E7.75	Haematoendothelial progenitors	0	0	0	0	1	1
245_E6.5_8.5_Marioni	245_E6.5_8.5_Marioni	E6.5_8.5_Marioni	E7.75	Intermediate mesoderm	0	0	0	0	1	1
246_E6.5_8.5_Marioni	246_E6.5_8.5_Marioni	E6.5_8.5_Marioni	E7.75	ExE ectoderm	2	0	0	0	2	1
247_E6.5_8.5_Marioni	247_E6.5_8.5_Marioni	E6.5_8.5_Marioni	E7.75	Cardiomyocytes	0	0	0	0	2	1
248_E6.5_8.5_Marioni	248_E6.5_8.5_Marioni	E6.5_8.5_Marioni	E7.75	Notochord	1	0	0	0	2	1
249_E6.5_8.5_Marioni	249_E6.5_8.5_Marioni	E6.5_8.5_Marioni	E7.75	ExE endoderm	0	0	0	0	2	1
250_E6.5_8.5_Marioni	250_E6.5_8.5_Marioni	E6.5_8.5_Marioni	E7.75	Caudal epiblast	1	0	0	0	2	1
251_E6.5_8.5_Marioni	251_E6.5_8.5_Marioni	E6.5_8.5_Marioni	E7.75	ExE ectoderm	0	0	0	0	2	1
252_E6.5_8.5_Marioni	252_E6.5_8.5_Marioni	E6.5_8.5_Marioni	E7.75	Rostral neurectoderm	0	0	0	0	1	1
253_E6.5_8.5_Marioni	253_E6.5_8.5_Marioni	E6.5_8.5_Marioni	E7.75	ExE ectoderm	0	0	0	0	2	1
254_E6.5_8.5_Marioni	254_E6.5_8.5_Marioni	E6.5_8.5_Marioni	E7.75	Intermediate mesoderm	0	0	0	0	1	1
255_E6.5_8.5_Marioni	255_E6.5_8.5_Marioni	E6.5_8.5_Marioni	E7.75	Paraxial mesoderm	0	0	0	0	1	1
256_E6.5_8.5_Marioni	256_E6.5_8.5_Marioni	E6.5_8.5_Marioni	E7.75	ExE endoderm	0	0	0	0	2	1
257_E6.5_8.5_Marioni	257_E6.5_8.5_Marioni	E6.5_8.5_Marioni	E7.75	ExE endoderm	0	0	0	0	2	1
258_E6.5_8.5_Marioni	258_E6.5_8.5_Marioni	E6.5_8.5_Marioni	E8.0	Paraxial mesoderm	0	0	0	0	2	1
259_E6.5_8.5_Marioni	259_E6.5_8.5_Marioni	E6.5_8.5_Marioni	E8.0	Blood progenitors 2	0	0	0	0	2	1
260_E6.5_8.5_Marioni	260_E6.5_8.5_Marioni	E6.5_8.5_Marioni	E8.0	Haematoendothelial progenitors	0	0	0	0	2	1
261_E6.5_8.5_Marioni	261_E6.5_8.5_Marioni	E6.5_8.5_Marioni	E8.0	Mesenchyme	1	0	0	0	2	1
262_E6.5_8.5_Marioni	262_E6.5_8.5_Marioni	E6.5_8.5_Marioni	E8.0	Intermediate mesoderm	0	0	0	0	2	1
263_E6.5_8.5_Marioni	263_E6.5_8.5_Marioni	E6.5_8.5_Marioni	E8.0	Surface ectoderm	0	0	0	0	2	1
264_E6.5_8.5_Marioni	264_E6.5_8.5_Marioni	E6.5_8.5_Marioni	E8.0	Pharyngeal mesoderm	0	0	0	0	2	1
265_E6.5_8.5_Marioni	265_E6.5_8.5_Marioni	E6.5_8.5_Marioni	E8.0	Gut	0	0	0	0	2	1
266_E6.5_8.5_Marioni	266_E6.5_8.5_Marioni	E6.5_8.5_Marioni	E8.0	Rostral neurectoderm	0	0	0	0	2	1
267_E6.5_8.5_Marioni	267_E6.5_8.5_Marioni	E6.5_8.5_Marioni	E8.0	Notochord	1	0	0	0	2	1
268_E6.5_8.5_Marioni	268_E6.5_8.5_Marioni	E6.5_8.5_Marioni	E8.0	Parietal endoderm	4	0	0	0	2	1
269_E6.5_8.5_Marioni	269_E6.5_8.5_Marioni	E6.5_8.5_Marioni	E8.0	Rostral neurectoderm	0	0	0	0	2	1
270_E6.5_8.5_Marioni	270_E6.5_8.5_Marioni	E6.5_8.5_Marioni	E8.0	Intermediate mesoderm	0	0	0	0	2	1
271_E6.5_8.5_Marioni	271_E6.5_8.5_Marioni	E6.5_8.5_Marioni	E8.0	Caudal epiblast	0	0	0	0	2	1
272_E6.5_8.5_Marioni	272_E6.5_8.5_Marioni	E6.5_8.5_Marioni	E8.0	ExE endoderm	0	0	0	0	2	1
273_E6.5_8.5_Marioni	273_E6.5_8.5_Marioni	E6.5_8.5_Marioni	E8.0	ExE mesoderm	1	0	0	0	2	1
274_E6.5_8.5_Marioni	274_E6.5_8.5_Marioni	E6.5_8.5_Marioni	E8.0	Erythroid1	0	0	0	0	2	1
275_E6.5_8.5_Marioni	275_E6.5_8.5_Marioni	E6.5_8.5_Marioni	E8.0	ExE ectoderm	2	0	0	0	2	1
276_E6.5_8.5_Marioni	276_E6.5_8.5_Marioni	E6.5_8.5_Marioni	E8.0	Caudal neurectoderm	0	0	0	0	2	1
277_E6.5_8.5_Marioni	277_E6.5_8.5_Marioni	E6.5_8.5_Marioni	E8.25	Forebrain/Midbrain/Hindbrain	0	0	0	0	2	1
278_E6.5_8.5_Marioni	278_E6.5_8.5_Marioni	E6.5_8.5_Marioni	E8.25	Forebrain/Midbrain/Hindbrain	0	0	0	0	1	1
279_E6.5_8.5_Marioni	279_E6.5_8.5_Marioni	E6.5_8.5_Marioni	E8.25	Mesenchyme	0	0	0	0	2	1
280_E6.5_8.5_Marioni	280_E6.5_8.5_Marioni	E6.5_8.5_Marioni	E8.25	Pharyngeal mesoderm	0	0	0	0	2	1
281_E6.5_8.5_Marioni	281_E6.5_8.5_Marioni	E6.5_8.5_Marioni	E8.25	Erythroid2	0	0	0	0	2	1
282_E6.5_8.5_Marioni	282_E6.5_8.5_Marioni	E6.5_8.5_Marioni	E8.25	ExE endoderm	0	0	0	0	2	1
283_E6.5_8.5_Marioni	283_E6.5_8.5_Marioni	E6.5_8.5_Marioni	E8.25	Cardiomyocytes	0	0	0	0	2	1
284_E6.5_8.5_Marioni	284_E6.5_8.5_Marioni	E6.5_8.5_Marioni	E8.25	Surface ectoderm	0	0	0	0	2	1
285_E6.5_8.5_Marioni	285_E6.5_8.5_Marioni	E6.5_8.5_Marioni	E8.25	Gut	0	0	0	0	2	1
286_E6.5_8.5_Marioni	286_E6.5_8.5_Marioni	E6.5_8.5_Marioni	E8.25	ExE ectoderm	2	0	0	0	2	1
287_E6.5_8.5_Marioni	287_E6.5_8.5_Marioni	E6.5_8.5_Marioni	E8.25	NMP	0	0	0	0	2	1
288_E6.5_8.5_Marioni	288_E6.5_8.5_Marioni	E6.5_8.5_Marioni	E8.25	Paraxial mesoderm	0	0	0	0	2	1
289_E6.5_8.5_Marioni	289_E6.5_8.5_Marioni	E6.5_8.5_Marioni	E8.25	Intermediate mesoderm	0	0	0	0	2	1
290_E6.5_8.5_Marioni	290_E6.5_8.5_Marioni	E6.5_8.5_Marioni	E8.25	Erythroid1	0	0	0	0	2	1
291_E6.5_8.5_Marioni	291_E6.5_8.5_Marioni	E6.5_8.5_Marioni	E8.25	Somitic mesoderm	0	0	1	0	2	1
292_E6.5_8.5_Marioni	292_E6.5_8.5_Marioni	E6.5_8.5_Marioni	E8.25	Haematoendothelial progenitors	0	0	0	0	2	1
293_E6.5_8.5_Marioni	293_E6.5_8.5_Marioni	E6.5_8.5_Marioni	E8.25	Allantois	1	0	0	0	2	1
294_E6.5_8.5_Marioni	294_E6.5_8.5_Marioni	E6.5_8.5_Marioni	E8.25	Surface ectoderm	0	0	0	0	2	1
295_E6.5_8.5_Marioni	295_E6.5_8.5_Marioni	E6.5_8.5_Marioni	E8.5	Forebrain/Midbrain/Hindbrain	0	0	0	12	2	1
296_E6.5_8.5_Marioni	296_E6.5_8.5_Marioni	E6.5_8.5_Marioni	E8.5	Erythroid3	0	0	0	0	2	1
297_E6.5_8.5_Marioni	297_E6.5_8.5_Marioni	E6.5_8.5_Marioni	E8.5	Forebrain/Midbrain/Hindbrain	0	0	0	12	2	1
298_E6.5_8.5_Marioni	298_E6.5_8.5_Marioni	E6.5_8.5_Marioni	E8.5	Paraxial mesoderm	0	0	0	0	2	1
299_E6.5_8.5_Marioni	299_E6.5_8.5_Marioni	E6.5_8.5_Marioni	E8.5	Allantois	0	0	0	0	2	1
300_E6.5_8.5_Marioni	300_E6.5_8.5_Marioni	E6.5_8.5_Marioni	E8.5	Neural crest	0	0	0	0	2	1
301_E6.5_8.5_Marioni	301_E6.5_8.5_Marioni	E6.5_8.5_Marioni	E8.5	Cardiomyocytes	0	0	0	0	2	1
302_E6.5_8.5_Marioni	302_E6.5_8.5_Marioni	E6.5_8.5_Marioni	E8.5	Surface ectoderm	0	0	0	0	2	1
303_E6.5_8.5_Marioni	303_E6.5_8.5_Marioni	E6.5_8.5_Marioni	E8.5	Somitic mesoderm	0	0	1	0	2	1
304_E6.5_8.5_Marioni	304_E6.5_8.5_Marioni	E6.5_8.5_Marioni	E8.5	ExE endoderm	0	0	0	0	2	1
305_E6.5_8.5_Marioni	305_E6.5_8.5_Marioni	E6.5_8.5_Marioni	E8.5	Erythroid3	0	0	0	0	2	1
306_E6.5_8.5_Marioni	306_E6.5_8.5_Marioni	E6.5_8.5_Marioni	E8.5	Blood progenitors 2	0	0	0	0	2	1
307_E6.5_8.5_Marioni	307_E6.5_8.5_Marioni	E6.5_8.5_Marioni	E8.5	ExE mesoderm	0	0	0	0	2	1
308_E6.5_8.5_Marioni	308_E6.5_8.5_Marioni	E6.5_8.5_Marioni	E8.5	Surface ectoderm	0	0	0	0	2	1
309_E6.5_8.5_Marioni	309_E6.5_8.5_Marioni	E6.5_8.5_Marioni	E8.5	Erythroid3	0	0	0	0	2	1
310_E6.5_8.5_Marioni	310_E6.5_8.5_Marioni	E6.5_8.5_Marioni	E8.5	Forebrain/Midbrain/Hindbrain	0	0	0	12	2	1
311_E6.5_8.5_Marioni	311_E6.5_8.5_Marioni	E6.5_8.5_Marioni	E8.5	Paraxial mesoderm	0	0	0	0	2	1
312_E6.5_8.5_Marioni	312_E6.5_8.5_Marioni	E6.5_8.5_Marioni	E8.5	Surface ectoderm	0	0	0	0	2	1
313_E6.5_8.5_Marioni	313_E6.5_8.5_Marioni	E6.5_8.5_Marioni	E8.5	NMP	0	0	0	0	2	1
314_E6.5_8.5_Marioni	314_E6.5_8.5_Marioni	E6.5_8.5_Marioni	E8.5	Mesenchyme	0	0	0	0	2	1
315_E6.5_8.5_Marioni	315_E6.5_8.5_Marioni	E6.5_8.5_Marioni	E8.5	Endothelial	0	0	0	0	2	1
316_E5.5_Nowotschin	316_E5.5_Nowotschin	E5.5_Nowotschin	E5.5	EPI	1	0	0	15	1	3
317_E5.5_Nowotschin	317_E5.5_Nowotschin	E5.5_Nowotschin	E5.5	EPI	1	0	0	15	1	3
318_E5.5_Nowotschin	318_E5.5_Nowotschin	E5.5_Nowotschin	E5.5	EPI	1	0	0	15	1	3
319_E5.5_Nowotschin	319_E5.5_Nowotschin	E5.5_Nowotschin	E5.5	ExE	2	7	0	16	1	3
320_E5.5_Nowotschin	320_E5.5_Nowotschin	E5.5_Nowotschin	E5.5	EPI	1	0	0	0	1	1
321_E5.5_Nowotschin	321_E5.5_Nowotschin	E5.5_Nowotschin	E5.5	EPI	1	0	0	15	1	3
322_E5.5_Nowotschin	322_E5.5_Nowotschin	E5.5_Nowotschin	E5.5	EPI	1	0	0	15	1	3
323_E5.5_Nowotschin	323_E5.5_Nowotschin	E5.5_Nowotschin	E5.5	EPI	1	0	0	15	1	3
324_E5.5_Nowotschin	324_E5.5_Nowotschin	E5.5_Nowotschin	E5.5	ExE	2	7	0	0	1	1
325_E5.5_Nowotschin	325_E5.5_Nowotschin	E5.5_Nowotschin	E5.5	EPI	1	0	0	15	1	3
326_E5.5_Nowotschin	326_E5.5_Nowotschin	E5.5_Nowotschin	E5.5	exVE	3	2	0	2	1	3
327_E5.5_Nowotschin	327_E5.5_Nowotschin	E5.5_Nowotschin	E5.5	EPI	1	9	0	15	1	3
328_E5.5_Nowotschin	328_E5.5_Nowotschin	E5.5_Nowotschin	E5.5	emVE	3	2	0	3	1	3
329_E5.5_Nowotschin	329_E5.5_Nowotschin	E5.5_Nowotschin	E5.5	ExE	2	0	0	0	1	1
330_E5.5_Nowotschin	330_E5.5_Nowotschin	E5.5_Nowotschin	E5.5	exVE	3	2	0	15	1	3
331_E5.5_Nowotschin	331_E5.5_Nowotschin	E5.5_Nowotschin	E5.5	EPI	1	0	0	15	1	3
332_E5.5_Nowotschin	332_E5.5_Nowotschin	E5.5_Nowotschin	E5.5	ExE	2	0	0	0	1	1
333_E5.5_Nowotschin	333_E5.5_Nowotschin	E5.5_Nowotschin	E5.5	EPI	1	0	0	15	1	3
334_E5.5_Nowotschin	334_E5.5_Nowotschin	E5.5_Nowotschin	E5.5	ExE	2	0	0	0	1	1
335_E5.5_Nowotschin	335_E5.5_Nowotschin	E5.5_Nowotschin	E5.5	ExE	1	10	0	0	2	1
336_18m 10x	336_18m 10x	18m 10x	18m	bladder cell	6	0	0	17	4	4
337_18m 10x	337_18m 10x	18m 10x	18m	bladder urothelial cell	6	0	4	0	5	5
338_18m 10x	338_18m 10x	18m 10x	18m	endothelial cell	7	14	5	18	4	4
339_18m 10x	339_18m 10x	18m 10x	18m	leukocyte	0	0	0	0	4	6
340_1m 10x	340_1m 10x	1m 10x	1m	bladder cell	6	15	0	19	4	5
341_1m 10x	341_1m 10x	1m 10x	1m	bladder urothelial cell	6	16	4	20	6	5
342_1m 10x	342_1m 10x	1m 10x	1m	endothelial cell	7	14	5	21	7	5
343_1m 10x	343_1m 10x	1m 10x	1m	leukocyte	0	0	6	0	4	6
344_24m 10x	344_24m 10x	24m 10x	24m	bladder cell	6	15	0	17	4	4
345_24m 10x	345_24m 10x	24m 10x	24m	bladder urothelial cell	6	15	0	0	6	5
346_24m 10x	346_24m 10x	24m 10x	24m	endothelial cell	7	14	5	22	4	4
347_24m 10x	347_24m 10x	24m 10x	24m	leukocyte	0	0	0	0	4	6
348_3m 10x	348_3m 10x	3m 10x	3m	bladder cell	6	15	0	17	4	4
349_3m 10x	349_3m 10x	3m 10x	3m	bladder urothelial cell	6	15	4	0	6	5
350_3m 10x	350_3m 10x	3m 10x	3m	endothelial cell	8	17	5	23	4	4
351_3m 10x	351_3m 10x	3m 10x	3m	leukocyte	0	0	0	0	5	6
352_18m 10x	352_18m 10x	18m 10x	18m	B cell	0	0	0	0	4	6
353_18m 10x	353_18m 10x	18m 10x	18m	endothelial cell	9	18	7	13	7	4
354_18m 10x	354_18m 10x	18m 10x	18m	epithelial cell	10	19	0	24	5	5
355_18m 10x	355_18m 10x	18m 10x	18m	erythroblast	0	0	0	0	7	7
356_18m 10x	356_18m 10x	18m 10x	18m	mesenchymal stem cell of adipose	8	20	0	25	6	5
357_18m 10x	357_18m 10x	18m 10x	18m	myeloid cell	0	0	8	0	5	5
358_18m 10x	358_18m 10x	18m 10x	18m	T cell	0	0	0	0	4	6
359_21m 10x	359_21m 10x	21m 10x	21m	B cell	0	0	0	0	4	6
360_21m 10x	360_21m 10x	21m 10x	21m	endothelial cell	9	21	7	13	4	4
361_21m 10x	361_21m 10x	21m 10x	21m	epithelial cell	6	0	0	16	5	5
362_21m 10x	362_21m 10x	21m 10x	21m	mesenchymal stem cell of adipose	8	20	0	25	6	5
363_21m 10x	363_21m 10x	21m 10x	21m	myeloid cell	0	0	0	0	5	6
364_21m 10x	364_21m 10x	21m 10x	21m	T cell	0	0	0	0	4	6
365_30m 10x	365_30m 10x	30m 10x	30m	B cell	0	0	0	0	4	6
366_30m 10x	366_30m 10x	30m 10x	30m	endothelial cell	9	18	7	13	4	4
367_30m 10x	367_30m 10x	30m 10x	30m	lymphocyte	0	0	0	0	4	8
368_30m 10x	368_30m 10x	30m 10x	30m	mesenchymal stem cell of adipose	7	22	0	25	4	5
369_30m 10x	369_30m 10x	30m 10x	30m	myeloid cell	0	0	0	0	5	6
370_30m 10x	370_30m 10x	30m 10x	30m	T cell	0	0	0	0	4	6
371_18m 10x	371_18m 10x	18m 10x	18m	cardiomyocyte	0	0	0	0	7	9
372_18m 10x	372_18m 10x	18m 10x	18m	endocardial cell	7	23	9	24	7	5
373_18m 10x	373_18m 10x	18m 10x	18m	endothelial cell of coronary artery	9	18	7	21	7	5
374_18m 10x	374_18m 10x	18m 10x	18m	fibroblast of cardiac tissue	7	22	0	26	7	5
375_18m 10x	375_18m 10x	18m 10x	18m	leukocyte	11	0	6	0	5	5
376_18m 10x	376_18m 10x	18m 10x	18m	smooth muscle cell	12	24	10	27	7	5
377_1m 10x	377_1m 10x	1m 10x	1m	cardiomyocyte	0	0	0	0	6	9
378_1m 10x	378_1m 10x	1m 10x	1m	endocardial cell	7	23	9	21	8	5
379_1m 10x	379_1m 10x	1m 10x	1m	endothelial cell of coronary artery	9	18	7	21	7	5
380_1m 10x	380_1m 10x	1m 10x	1m	fibroblast of cardiac tissue	7	0	0	26	6	5
381_1m 10x	381_1m 10x	1m 10x	1m	leukocyte	0	0	6	0	5	5
382_1m 10x	382_1m 10x	1m 10x	1m	smooth muscle cell	7	0	10	27	7	5
383_21m 10x	383_21m 10x	21m 10x	21m	cardiomyocyte	6	22	0	0	7	9
384_21m 10x	384_21m 10x	21m 10x	21m	endocardial cell	7	23	9	24	7	5
385_21m 10x	385_21m 10x	21m 10x	21m	endothelial cell of coronary artery	9	18	7	21	7	5
386_21m 10x	386_21m 10x	21m 10x	21m	fibroblast of cardiac tissue	7	0	0	26	7	5
387_21m 10x	387_21m 10x	21m 10x	21m	leukocyte	0	0	6	0	5	5
388_24m 10x	388_24m 10x	24m 10x	24m	endocardial cell	7	0	9	24	7	5
389_24m 10x	389_24m 10x	24m 10x	24m	endothelial cell of coronary artery	9	21	7	21	7	5
390_24m 10x	390_24m 10x	24m 10x	24m	fibroblast of cardiac tissue	7	0	0	26	7	5
391_24m 10x	391_24m 10x	24m 10x	24m	leukocyte	11	0	6	0	5	5
392_24m 10x	392_24m 10x	24m 10x	24m	smooth muscle cell	7	0	10	27	7	5
393_30m 10x	393_30m 10x	30m 10x	30m	cardiomyocyte	0	0	0	0	0	10
394_30m 10x	394_30m 10x	30m 10x	30m	endocardial cell	7	23	9	24	8	5
395_30m 10x	395_30m 10x	30m 10x	30m	endothelial cell of coronary artery	9	18	7	21	6	5
396_30m 10x	396_30m 10x	30m 10x	30m	erythrocyte	9	18	7	13	6	7
397_30m 10x	397_30m 10x	30m 10x	30m	fibroblast of cardiac tissue	7	0	0	26	6	5
398_30m 10x	398_30m 10x	30m 10x	30m	leukocyte	0	0	6	0	5	5
399_30m 10x	399_30m 10x	30m 10x	30m	mast cell	0	0	0	0	9	11
400_30m 10x	400_30m 10x	30m 10x	30m	smooth muscle cell	10	25	10	27	6	5
401_3m 10x	401_3m 10x	3m 10x	3m	cardiomyocyte	10	2	0	0	7	9
402_3m 10x	402_3m 10x	3m 10x	3m	endocardial cell	13	17	9	24	7	5
403_3m 10x	403_3m 10x	3m 10x	3m	endothelial cell of coronary artery	14	26	7	21	7	5
404_3m 10x	404_3m 10x	3m 10x	3m	fibroblast of cardiac tissue	7	23	0	26	7	5
405_3m 10x	405_3m 10x	3m 10x	3m	leukocyte	0	0	6	0	7	5
406_18m 10x	406_18m 10x	18m 10x	18m	B cell	0	0	0	0	5	8
407_18m 10x	407_18m 10x	18m 10x	18m	brush cell	15	27	0	28	6	5
408_18m 10x	408_18m 10x	18m 10x	18m	epithelial cell of proximal tubule	0	0	0	29	8	5
409_18m 10x	409_18m 10x	18m 10x	18m	fenestrated cell	16	28	11	13	7	5
410_18m 10x	410_18m 10x	18m 10x	18m	fibroblast	8	0	0	25	8	5
411_18m 10x	411_18m 10x	18m 10x	18m	kidney collecting duct principal cell	17	29	0	28	8	9
412_18m 10x	412_18m 10x	18m 10x	18m	kidney cortex artery cell	16	0	7	21	7	5
413_18m 10x	413_18m 10x	18m 10x	18m	kidney distal convoluted tubule epithelial cell	15	0	0	23	6	9
414_18m 10x	414_18m 10x	18m 10x	18m	kidney loop of Henle ascending limb epithelial cell	18	0	0	23	8	9
415_18m 10x	415_18m 10x	18m 10x	18m	kidney loop of Henle thick ascending limb epithelial cell	15	0	0	23	8	9
416_18m 10x	416_18m 10x	18m 10x	18m	kidney mesangial cell	7	1	5	16	7	5
417_18m 10x	417_18m 10x	18m 10x	18m	kidney proximal convoluted tubule epithelial cell	0	0	0	29	6	5
418_18m 10x	418_18m 10x	18m 10x	18m	lymphocyte	0	0	6	0	5	12
419_18m 10x	419_18m 10x	18m 10x	18m	macrophage	11	0	12	0	5	5
420_18m 10x	420_18m 10x	18m 10x	18m	podocyte	10	19	3	30	5	5
421_18m 10x	421_18m 10x	18m 10x	18m	T cell	0	0	0	0	7	8
422_1m 10x	422_1m 10x	1m 10x	1m	brush cell	0	0	0	29	8	5
423_1m 10x	423_1m 10x	1m 10x	1m	epithelial cell of proximal tubule	0	0	0	29	8	5
424_1m 10x	424_1m 10x	1m 10x	1m	fenestrated cell	16	0	11	13	7	5
425_1m 10x	425_1m 10x	1m 10x	1m	kidney capillary endothelial cell	9	30	11	13	4	5
426_1m 10x	426_1m 10x	1m 10x	1m	kidney collecting duct principal cell	17	31	0	28	8	9
427_1m 10x	427_1m 10x	1m 10x	1m	kidney cortex artery cell	16	0	7	21	4	5
428_1m 10x	428_1m 10x	1m 10x	1m	kidney distal convoluted tubule epithelial cell	0	0	0	23	8	9
429_1m 10x	429_1m 10x	1m 10x	1m	kidney loop of Henle ascending limb epithelial cell	18	0	0	23	10	9
430_1m 10x	430_1m 10x	1m 10x	1m	kidney loop of Henle thick ascending limb epithelial cell	0	0	0	23	7	9
431_1m 10x	431_1m 10x	1m 10x	1m	kidney mesangial cell	10	19	10	27	7	5
432_1m 10x	432_1m 10x	1m 10x	1m	kidney proximal convoluted tubule epithelial cell	0	0	0	29	8	5
433_1m 10x	433_1m 10x	1m 10x	1m	macrophage	0	0	12	0	5	5
434_1m 10x	434_1m 10x	1m 10x	1m	podocyte	10	19	3	30	5	5
435_21m 10x	435_21m 10x	21m 10x	21m	B cell	0	0	0	0	4	8
436_21m 10x	436_21m 10x	21m 10x	21m	brush cell	15	22	0	29	6	5
437_21m 10x	437_21m 10x	21m 10x	21m	epithelial cell of proximal tubule	0	0	0	0	6	5
438_21m 10x	438_21m 10x	21m 10x	21m	fenestrated cell	16	32	11	13	7	5
439_21m 10x	439_21m 10x	21m 10x	21m	kidney collecting duct principal cell	17	0	0	28	8	9
440_21m 10x	440_21m 10x	21m 10x	21m	kidney cortex artery cell	16	0	7	21	7	5
441_21m 10x	441_21m 10x	21m 10x	21m	kidney distal convoluted tubule epithelial cell	15	0	0	23	6	9
442_21m 10x	442_21m 10x	21m 10x	21m	kidney loop of Henle thick ascending limb epithelial cell	15	33	0	23	5	9
443_21m 10x	443_21m 10x	21m 10x	21m	kidney mesangial cell	10	25	10	27	7	5
444_21m 10x	444_21m 10x	21m 10x	21m	kidney proximal convoluted tubule epithelial cell	0	0	0	29	6	5
445_21m 10x	445_21m 10x	21m 10x	21m	lymphocyte	0	0	0	0	5	12
446_21m 10x	446_21m 10x	21m 10x	21m	macrophage	11	0	0	0	5	5
447_21m 10x	447_21m 10x	21m 10x	21m	podocyte	10	25	0	30	5	9
448_21m 10x	448_21m 10x	21m 10x	21m	T cell	0	0	12	0	7	6
449_24m 10x	449_24m 10x	24m 10x	24m	B cell	0	0	0	0	7	8
450_24m 10x	450_24m 10x	24m 10x	24m	lymphocyte	0	0	0	0	7	13
451_24m 10x	451_24m 10x	24m 10x	24m	macrophage	0	0	12	0	5	12
452_24m 10x	452_24m 10x	24m 10x	24m	NK cell	0	0	12	0	11	8
453_24m 10x	453_24m 10x	24m 10x	24m	plasma cell	0	0	0	0	12	12
454_24m 10x	454_24m 10x	24m 10x	24m	T cell	0	0	0	0	7	8
455_30m 10x	455_30m 10x	30m 10x	30m	B cell	0	0	0	0	7	8
456_30m 10x	456_30m 10x	30m 10x	30m	brush cell	0	0	0	28	6	5
457_30m 10x	457_30m 10x	30m 10x	30m	epithelial cell of proximal tubule	0	0	0	29	6	5
458_30m 10x	458_30m 10x	30m 10x	30m	fenestrated cell	16	32	11	13	7	5
459_30m 10x	459_30m 10x	30m 10x	30m	fibroblast	6	16	0	25	5	5
460_30m 10x	460_30m 10x	30m 10x	30m	kidney collecting duct principal cell	17	31	13	28	8	9
461_30m 10x	461_30m 10x	30m 10x	30m	kidney cortex artery cell	16	32	7	21	7	5
462_30m 10x	462_30m 10x	30m 10x	30m	kidney distal convoluted tubule epithelial cell	15	27	0	23	5	9
463_30m 10x	463_30m 10x	30m 10x	30m	kidney loop of Henle ascending limb epithelial cell	12	34	0	23	1	9
464_30m 10x	464_30m 10x	30m 10x	30m	kidney loop of Henle thick ascending limb epithelial cell	0	0	0	23	5	9
465_30m 10x	465_30m 10x	30m 10x	30m	kidney proximal convoluted tubule epithelial cell	0	0	0	29	6	5
466_30m 10x	466_30m 10x	30m 10x	30m	lymphocyte	0	0	6	0	5	12
467_30m 10x	467_30m 10x	30m 10x	30m	macrophage	0	0	12	0	5	5
468_30m 10x	468_30m 10x	30m 10x	30m	plasma cell	0	0	0	0	12	12
469_30m 10x	469_30m 10x	30m 10x	30m	podocyte	0	0	0	30	5	5
470_30m 10x	470_30m 10x	30m 10x	30m	T cell	0	0	0	0	4	8
471_3m 10x	471_3m 10x	3m 10x	3m	epithelial cell of proximal tubule	0	0	0	0	8	5
472_3m 10x	472_3m 10x	3m 10x	3m	fenestrated cell	16	28	11	13	7	5
473_3m 10x	473_3m 10x	3m 10x	3m	kidney capillary endothelial cell	16	28	11	13	4	5
474_3m 10x	474_3m 10x	3m 10x	3m	kidney collecting duct principal cell	17	31	0	28	8	9
475_3m 10x	475_3m 10x	3m 10x	3m	kidney cortex artery cell	16	32	7	21	7	5
476_3m 10x	476_3m 10x	3m 10x	3m	kidney distal convoluted tubule epithelial cell	15	20	0	23	5	9
477_3m 10x	477_3m 10x	3m 10x	3m	kidney loop of Henle ascending limb epithelial cell	0	0	0	23	7	9
478_3m 10x	478_3m 10x	3m 10x	3m	kidney loop of Henle thick ascending limb epithelial cell	0	0	0	23	8	9
479_3m 10x	479_3m 10x	3m 10x	3m	kidney mesangial cell	10	25	10	27	7	5
480_3m 10x	480_3m 10x	3m 10x	3m	kidney proximal convoluted tubule epithelial cell	0	0	0	29	6	5
481_3m 10x	481_3m 10x	3m 10x	3m	kidney proximal straight tubule epithelial cell	0	0	0	29	8	5
482_3m 10x	482_3m 10x	3m 10x	3m	lymphocyte	0	0	6	0	12	12
483_3m 10x	483_3m 10x	3m 10x	3m	macrophage	0	0	0	0	5	5
484_3m 10x	484_3m 10x	3m 10x	3m	podocyte	0	0	0	30	5	5
485_30m 10x	485_30m 10x	30m 10x	30m	enterocyte of epithelium of large intestine	18	0	0	4	7	14
486_30m 10x	486_30m 10x	30m 10x	30m	epithelial cell of large intestine	19	0	0	4	6	5
487_30m 10x	487_30m 10x	30m 10x	30m	hematopoietic stem cell	0	0	0	0	4	6
488_30m 10x	488_30m 10x	30m 10x	30m	intestinal crypt stem cell	20	0	0	4	6	5
489_30m 10x	489_30m 10x	30m 10x	30m	large intestine goblet cell	19	20	14	4	6	5
490_18m 10x	490_18m 10x	18m 10x	18m	endothelial cell	9	18	15	22	4	4
491_18m 10x	491_18m 10x	18m 10x	18m	macrophage	0	0	8	0	5	5
492_18m 10x	492_18m 10x	18m 10x	18m	mesenchymal stem cell	8	16	0	18	4	4
493_18m 10x	493_18m 10x	18m 10x	18m	Schwann cell	6	16	0	17	4	4
494_18m 10x	494_18m 10x	18m 10x	18m	skeletal muscle satellite cell	0	0	0	0	4	4
495_18m 10x	495_18m 10x	18m 10x	18m	smooth muscle cell	15	25	10	15	4	4
496_18m 10x	496_18m 10x	18m 10x	18m	T cell	0	0	0	0	4	6
497_1m 10x	497_1m 10x	1m 10x	1m	B cell	0	0	0	0	4	6
498_1m 10x	498_1m 10x	1m 10x	1m	endothelial cell	9	18	15	22	4	4
499_1m 10x	499_1m 10x	1m 10x	1m	macrophage	0	0	8	0	4	6
500_1m 10x	500_1m 10x	1m 10x	1m	mesenchymal stem cell	8	16	0	18	4	4
501_1m 10x	501_1m 10x	1m 10x	1m	Schwann cell	6	15	0	17	4	4
502_1m 10x	502_1m 10x	1m 10x	1m	skeletal muscle satellite cell	12	16	0	0	4	4
503_1m 10x	503_1m 10x	1m 10x	1m	smooth muscle cell	0	0	10	27	4	4
504_1m 10x	504_1m 10x	1m 10x	1m	T cell	0	0	0	0	4	8
505_21m 10x	505_21m 10x	21m 10x	21m	B cell	0	0	0	0	4	6
506_21m 10x	506_21m 10x	21m 10x	21m	endothelial cell	9	32	15	22	4	4
507_21m 10x	507_21m 10x	21m 10x	21m	macrophage	0	0	8	0	4	6
508_21m 10x	508_21m 10x	21m 10x	21m	mesenchymal stem cell	8	16	0	0	4	4
509_21m 10x	509_21m 10x	21m 10x	21m	skeletal muscle satellite cell	0	0	0	0	4	4
510_21m 10x	510_21m 10x	21m 10x	21m	smooth muscle cell	0	0	0	15	4	4
511_21m 10x	511_21m 10x	21m 10x	21m	T cell	0	0	0	0	4	6
512_24m 10x	512_24m 10x	24m 10x	24m	B cell	0	0	0	0	4	6
513_24m 10x	513_24m 10x	24m 10x	24m	endothelial cell	9	32	15	22	4	4
514_24m 10x	514_24m 10x	24m 10x	24m	macrophage	0	0	0	0	4	6
515_24m 10x	515_24m 10x	24m 10x	24m	mesenchymal stem cell	8	16	0	0	4	4
516_24m 10x	516_24m 10x	24m 10x	24m	Schwann cell	0	0	13	17	4	4
517_24m 10x	517_24m 10x	24m 10x	24m	skeletal muscle cell	0	0	0	0	0	5
518_24m 10x	518_24m 10x	24m 10x	24m	skeletal muscle satellite cell	0	0	0	0	4	4
519_24m 10x	519_24m 10x	24m 10x	24m	smooth muscle cell	0	0	10	27	4	4
520_24m 10x	520_24m 10x	24m 10x	24m	T cell	0	0	0	0	4	6
521_30m 10x	521_30m 10x	30m 10x	30m	B cell	0	0	0	0	4	6
522_30m 10x	522_30m 10x	30m 10x	30m	endothelial cell	14	26	15	22	4	4
523_30m 10x	523_30m 10x	30m 10x	30m	macrophage	0	0	0	0	4	6
524_30m 10x	524_30m 10x	30m 10x	30m	mesenchymal stem cell	8	17	0	18	4	4
525_30m 10x	525_30m 10x	30m 10x	30m	Schwann cell	6	16	0	31	7	4
526_30m 10x	526_30m 10x	30m 10x	30m	skeletal muscle cell	0	0	0	0	0	5
527_30m 10x	527_30m 10x	30m 10x	30m	skeletal muscle satellite cell	0	0	0	0	4	4
528_30m 10x	528_30m 10x	30m 10x	30m	smooth muscle cell	13	17	0	27	4	4
529_30m 10x	529_30m 10x	30m 10x	30m	T cell	0	0	0	0	4	6
530_3m 10x	530_3m 10x	3m 10x	3m	B cell	0	0	0	0	4	6
531_3m 10x	531_3m 10x	3m 10x	3m	endothelial cell	9	18	15	22	4	4
532_3m 10x	532_3m 10x	3m 10x	3m	macrophage	0	0	8	0	4	6
533_3m 10x	533_3m 10x	3m 10x	3m	mesenchymal stem cell	8	16	0	0	4	4
534_3m 10x	534_3m 10x	3m 10x	3m	skeletal muscle satellite cell	0	0	0	0	4	4
535_3m 10x	535_3m 10x	3m 10x	3m	smooth muscle cell	15	35	10	3	4	4
536_3m 10x	536_3m 10x	3m 10x	3m	T cell	0	0	0	0	4	6
537_18m 10x	537_18m 10x	18m 10x	18m	hepatocyte	0	0	0	18	7	9
538_18m 10x	538_18m 10x	18m 10x	18m	Kupffer cell	0	0	6	2	12	5
539_18m 10x	539_18m 10x	18m 10x	18m	myeloid leukocyte	0	0	6	0	12	12
540_18m 10x	540_18m 10x	18m 10x	18m	NK cell	0	0	0	0	7	8
541_1m 10x	541_1m 10x	1m 10x	1m	endothelial cell of hepatic sinusoid	9	0	9	13	5	5
542_1m 10x	542_1m 10x	1m 10x	1m	hepatocyte	0	0	0	0	7	9
543_1m 10x	543_1m 10x	1m 10x	1m	Kupffer cell	0	0	0	0	5	5
544_1m 10x	544_1m 10x	1m 10x	1m	myeloid leukocyte	0	0	0	0	5	12
545_1m 10x	545_1m 10x	1m 10x	1m	NK cell	0	0	0	0	11	8
546_21m 10x	546_21m 10x	21m 10x	21m	B cell	0	0	0	0	5	5
547_21m 10x	547_21m 10x	21m 10x	21m	hepatocyte	0	0	0	18	7	9
548_21m 10x	548_21m 10x	21m 10x	21m	NK cell	0	0	12	0	7	8
549_24m 10x	549_24m 10x	24m 10x	24m	hepatocyte	0	0	0	18	0	9
550_30m 10x	550_30m 10x	30m 10x	30m	B cell	0	0	0	0	8	5
551_30m 10x	551_30m 10x	30m 10x	30m	endothelial cell of hepatic sinusoid	21	36	9	13	5	5
552_30m 10x	552_30m 10x	30m 10x	30m	Kupffer cell	0	0	0	0	12	5
553_30m 10x	553_30m 10x	30m 10x	30m	myeloid leukocyte	0	0	0	0	5	12
554_30m 10x	554_30m 10x	30m 10x	30m	NK cell	0	0	0	0	4	8
555_3m 10x	555_3m 10x	3m 10x	3m	hepatocyte	0	0	0	18	0	9
556_18m 10x	556_18m 10x	18m 10x	18m	adventitial cell	8	35	0	25	7	5
557_18m 10x	557_18m 10x	18m 10x	18m	alveolar macrophage	11	0	8	0	5	9
558_18m 10x	558_18m 10x	18m 10x	18m	B cell	0	0	0	0	7	8
559_18m 10x	559_18m 10x	18m 10x	18m	bronchial smooth muscle cell	14	37	11	21	7	5
560_18m 10x	560_18m 10x	18m 10x	18m	CD4-positive alpha-beta T cell	0	0	0	0	9	8
561_18m 10x	561_18m 10x	18m 10x	18m	CD8-positive alpha-beta T cell	0	0	0	0	7	8
562_18m 10x	562_18m 10x	18m 10x	18m	classical monocyte	0	0	6	0	5	12
563_18m 10x	563_18m 10x	18m 10x	18m	fibroblast of lung	8	35	0	26	7	5
564_18m 10x	564_18m 10x	18m 10x	18m	intermediate monocyte	0	0	6	0	5	12
565_18m 10x	565_18m 10x	18m 10x	18m	mature NK T cell	0	0	0	0	9	8
566_18m 10x	566_18m 10x	18m 10x	18m	myeloid dendritic cell	0	0	6	0	5	12
567_18m 10x	567_18m 10x	18m 10x	18m	neutrophil	0	0	8	0	0	11
568_18m 10x	568_18m 10x	18m 10x	18m	NK cell	0	0	12	0	11	8
569_18m 10x	569_18m 10x	18m 10x	18m	non-classical monocyte	0	0	0	0	5	12
570_18m 10x	570_18m 10x	18m 10x	18m	smooth muscle cell of the pulmonary artery	14	38	11	21	7	12
571_18m 10x	571_18m 10x	18m 10x	18m	T cell	0	0	0	0	6	8
572_18m 10x	572_18m 10x	18m 10x	18m	type II pneumocyte	0	0	0	18	7	5
573_18m 10x	573_18m 10x	18m 10x	18m	vein endothelial cell	14	0	16	21	7	5
574_1m 10x	574_1m 10x	1m 10x	1m	alveolar macrophage	11	0	8	0	5	9
575_1m 10x	575_1m 10x	1m 10x	1m	B cell	0	0	0	0	7	8
576_1m 10x	576_1m 10x	1m 10x	1m	bronchial smooth muscle cell	14	37	11	21	7	5
577_1m 10x	577_1m 10x	1m 10x	1m	CD4-positive alpha-beta T cell	0	0	0	0	9	8
578_1m 10x	578_1m 10x	1m 10x	1m	CD8-positive alpha-beta T cell	0	0	0	0	9	8
579_1m 10x	579_1m 10x	1m 10x	1m	classical monocyte	0	0	6	0	5	12
580_1m 10x	580_1m 10x	1m 10x	1m	fibroblast of lung	8	39	0	26	7	5
581_1m 10x	581_1m 10x	1m 10x	1m	intermediate monocyte	0	0	6	0	5	12
582_1m 10x	582_1m 10x	1m 10x	1m	myeloid dendritic cell	0	0	6	0	12	12
583_1m 10x	583_1m 10x	1m 10x	1m	neutrophil	0	0	8	0	0	11
584_1m 10x	584_1m 10x	1m 10x	1m	NK cell	0	0	12	0	7	8
585_1m 10x	585_1m 10x	1m 10x	1m	non-classical monocyte	0	0	0	0	5	12
586_21m 10x	586_21m 10x	21m 10x	21m	adventitial cell	8	25	0	25	7	5
587_21m 10x	587_21m 10x	21m 10x	21m	alveolar macrophage	11	0	8	0	5	9
588_21m 10x	588_21m 10x	21m 10x	21m	B cell	0	0	0	0	7	8
589_21m 10x	589_21m 10x	21m 10x	21m	basophil	0	0	12	0	9	6
590_21m 10x	590_21m 10x	21m 10x	21m	bronchial smooth muscle cell	14	37	11	21	7	5
591_21m 10x	591_21m 10x	21m 10x	21m	CD4-positive alpha-beta T cell	0	0	12	0	9	8
592_21m 10x	592_21m 10x	21m 10x	21m	CD8-positive alpha-beta T cell	0	0	0	0	9	8
593_21m 10x	593_21m 10x	21m 10x	21m	classical monocyte	0	0	0	0	5	12
594_21m 10x	594_21m 10x	21m 10x	21m	fibroblast of lung	8	39	0	19	7	5
595_21m 10x	595_21m 10x	21m 10x	21m	mature NK T cell	0	0	0	0	11	8
596_21m 10x	596_21m 10x	21m 10x	21m	myeloid dendritic cell	0	0	6	0	5	12
597_21m 10x	597_21m 10x	21m 10x	21m	NK cell	0	0	12	0	9	8
598_21m 10x	598_21m 10x	21m 10x	21m	non-classical monocyte	0	0	0	0	5	12
599_21m 10x	599_21m 10x	21m 10x	21m	T cell	0	0	12	0	9	8
600_21m 10x	600_21m 10x	21m 10x	21m	vein endothelial cell	14	37	16	21	7	5
601_30m 10x	601_30m 10x	30m 10x	30m	alveolar macrophage	0	0	0	0	5	12
602_30m 10x	602_30m 10x	30m 10x	30m	B cell	0	0	0	0	7	8
603_30m 10x	603_30m 10x	30m 10x	30m	basophil	0	0	0	0	5	12
604_30m 10x	604_30m 10x	30m 10x	30m	bronchial smooth muscle cell	14	37	11	21	7	5
605_30m 10x	605_30m 10x	30m 10x	30m	CD4-positive alpha-beta T cell	0	0	0	0	7	8
606_30m 10x	606_30m 10x	30m 10x	30m	CD8-positive alpha-beta T cell	0	0	0	0	7	8
607_30m 10x	607_30m 10x	30m 10x	30m	classical monocyte	0	0	0	0	12	12
608_30m 10x	608_30m 10x	30m 10x	30m	intermediate monocyte	0	0	0	0	5	12
609_30m 10x	609_30m 10x	30m 10x	30m	lung macrophage	0	0	0	0	12	12
610_30m 10x	610_30m 10x	30m 10x	30m	mature NK T cell	0	0	0	0	7	8
611_30m 10x	611_30m 10x	30m 10x	30m	myeloid dendritic cell	0	0	12	0	5	12
612_30m 10x	612_30m 10x	30m 10x	30m	NK cell	0	0	0	0	7	8
613_30m 10x	613_30m 10x	30m 10x	30m	non-classical monocyte	0	0	0	0	5	12
614_30m 10x	614_30m 10x	30m 10x	30m	regulatory T cell	0	0	0	0	7	8
615_30m 10x	615_30m 10x	30m 10x	30m	T cell	0	0	0	0	7	8
616_30m 10x	616_30m 10x	30m 10x	30m	vein endothelial cell	14	37	16	21	7	5
617_3m 10x	617_3m 10x	3m 10x	3m	adventitial cell	7	22	0	25	6	5
618_3m 10x	618_3m 10x	3m 10x	3m	alveolar macrophage	11	0	8	0	5	5
619_3m 10x	619_3m 10x	3m 10x	3m	B cell	0	0	0	0	7	8
620_3m 10x	620_3m 10x	3m 10x	3m	bronchial smooth muscle cell	0	0	11	21	7	5
621_3m 10x	621_3m 10x	3m 10x	3m	CD4-positive alpha-beta T cell	0	0	0	0	9	8
622_3m 10x	622_3m 10x	3m 10x	3m	CD8-positive alpha-beta T cell	0	0	0	0	7	8
623_3m 10x	623_3m 10x	3m 10x	3m	ciliated columnar cell of tracheobronchial tree	6	16	17	20	5	5
624_3m 10x	624_3m 10x	3m 10x	3m	classical monocyte	0	0	6	0	5	12
625_3m 10x	625_3m 10x	3m 10x	3m	fibroblast of lung	8	35	0	19	7	5
626_3m 10x	626_3m 10x	3m 10x	3m	myeloid dendritic cell	0	0	6	0	5	12
627_3m 10x	627_3m 10x	3m 10x	3m	NK cell	0	0	0	0	7	8
628_3m 10x	628_3m 10x	3m 10x	3m	non-classical monocyte	0	0	6	0	5	12
629_3m 10x	629_3m 10x	3m 10x	3m	pericyte cell	22	40	10	19	7	5
630_3m 10x	630_3m 10x	3m 10x	3m	pulmonary interstitial fibroblast	15	35	0	26	7	5
631_3m 10x	631_3m 10x	3m 10x	3m	type II pneumocyte	6	22	3	18	7	5
632_18m 10x	632_18m 10x	18m 10x	18m	B cell	0	0	0	0	6	6
633_18m 10x	633_18m 10x	18m 10x	18m	basal cell	0	0	0	0	4	6
634_18m 10x	634_18m 10x	18m 10x	18m	endothelial cell	0	0	15	22	7	4
635_18m 10x	635_18m 10x	18m 10x	18m	luminal epithelial cell of mammary gland	6	0	0	0	6	5
636_18m 10x	636_18m 10x	18m 10x	18m	macrophage	0	0	0	0	7	6
637_18m 10x	637_18m 10x	18m 10x	18m	stromal cell	8	20	0	25	6	4
638_18m 10x	638_18m 10x	18m 10x	18m	T cell	0	0	0	0	4	8
639_21m 10x	639_21m 10x	21m 10x	21m	B cell	0	0	0	0	4	6
640_21m 10x	640_21m 10x	21m 10x	21m	basal cell	6	0	18	16	4	6
641_21m 10x	641_21m 10x	21m 10x	21m	endothelial cell	9	18	7	22	4	4
642_21m 10x	642_21m 10x	21m 10x	21m	luminal epithelial cell of mammary gland	0	0	0	0	6	5
643_21m 10x	643_21m 10x	21m 10x	21m	macrophage	0	0	0	0	5	6
644_21m 10x	644_21m 10x	21m 10x	21m	stromal cell	8	20	0	0	4	4
645_21m 10x	645_21m 10x	21m 10x	21m	T cell	0	0	0	0	4	8
646_3m 10x	646_3m 10x	3m 10x	3m	B cell	0	0	0	0	4	6
647_3m 10x	647_3m 10x	3m 10x	3m	basal cell	6	0	18	16	4	6
648_3m 10x	648_3m 10x	3m 10x	3m	endothelial cell	9	30	15	22	4	4
649_3m 10x	649_3m 10x	3m 10x	3m	luminal epithelial cell of mammary gland	0	0	0	32	6	5
650_3m 10x	650_3m 10x	3m 10x	3m	macrophage	0	0	0	0	4	6
651_3m 10x	651_3m 10x	3m 10x	3m	stromal cell	8	16	0	0	4	4
652_3m 10x	652_3m 10x	3m 10x	3m	T cell	0	0	0	0	4	8
653_18m 10x	653_18m 10x	18m 10x	18m	erythroblast	0	0	0	0	8	15
654_18m 10x	654_18m 10x	18m 10x	18m	granulocyte	0	0	0	0	9	7
655_18m 10x	655_18m 10x	18m 10x	18m	granulocytopoietic cell	0	0	0	0	8	13
656_18m 10x	656_18m 10x	18m 10x	18m	hematopoietic precursor cell	0	0	12	0	6	12
657_18m 10x	657_18m 10x	18m 10x	18m	immature B cell	0	0	0	0	7	15
658_18m 10x	658_18m 10x	18m 10x	18m	late pro-B cell	0	0	0	0	12	12
659_18m 10x	659_18m 10x	18m 10x	18m	macrophage	0	0	0	0	8	13
660_18m 10x	660_18m 10x	18m 10x	18m	megakaryocyte-erythroid progenitor cell	0	0	0	0	8	13
661_18m 10x	661_18m 10x	18m 10x	18m	monocyte	0	0	6	0	12	13
662_18m 10x	662_18m 10x	18m 10x	18m	naive B cell	0	0	19	0	8	13
663_18m 10x	663_18m 10x	18m 10x	18m	naive T cell	0	0	0	0	8	13
664_18m 10x	664_18m 10x	18m 10x	18m	precursor B cell	0	0	0	0	7	12
665_18m 10x	665_18m 10x	18m 10x	18m	proerythroblast	0	0	0	0	0	7
666_18m 10x	666_18m 10x	18m 10x	18m	promonocyte	0	0	0	0	8	13
667_1m 10x	667_1m 10x	1m 10x	1m	erythroblast	0	0	0	0	8	15
668_1m 10x	668_1m 10x	1m 10x	1m	granulocyte	0	0	0	0	9	7
669_1m 10x	669_1m 10x	1m 10x	1m	granulocytopoietic cell	0	0	0	0	8	13
670_1m 10x	670_1m 10x	1m 10x	1m	hematopoietic precursor cell	0	0	12	0	6	12
671_1m 10x	671_1m 10x	1m 10x	1m	immature B cell	0	0	0	0	7	7
672_1m 10x	672_1m 10x	1m 10x	1m	macrophage	0	0	0	0	8	13
673_1m 10x	673_1m 10x	1m 10x	1m	megakaryocyte-erythroid progenitor cell	0	0	0	0	8	13
674_1m 10x	674_1m 10x	1m 10x	1m	monocyte	0	0	0	0	5	13
675_1m 10x	675_1m 10x	1m 10x	1m	naive B cell	0	0	19	0	7	13
676_1m 10x	676_1m 10x	1m 10x	1m	naive T cell	0	0	0	0	8	13
677_1m 10x	677_1m 10x	1m 10x	1m	precursor B cell	0	0	0	0	7	12
678_1m 10x	678_1m 10x	1m 10x	1m	proerythroblast	0	0	0	0	9	7
679_1m 10x	679_1m 10x	1m 10x	1m	promonocyte	0	0	0	0	8	13
680_21m 10x	680_21m 10x	21m 10x	21m	erythroblast	0	0	0	0	8	15
681_21m 10x	681_21m 10x	21m 10x	21m	granulocyte	0	0	0	0	9	7
682_21m 10x	682_21m 10x	21m 10x	21m	granulocytopoietic cell	0	0	0	0	8	13
683_21m 10x	683_21m 10x	21m 10x	21m	hematopoietic precursor cell	0	0	12	0	7	12
684_21m 10x	684_21m 10x	21m 10x	21m	late pro-B cell	0	0	0	0	12	12
685_21m 10x	685_21m 10x	21m 10x	21m	macrophage	0	0	0	0	8	13
686_21m 10x	686_21m 10x	21m 10x	21m	megakaryocyte-erythroid progenitor cell	0	0	0	0	8	13
687_21m 10x	687_21m 10x	21m 10x	21m	monocyte	0	0	0	0	5	13
688_21m 10x	688_21m 10x	21m 10x	21m	naive B cell	0	0	0	0	7	13
689_21m 10x	689_21m 10x	21m 10x	21m	naive T cell	0	0	0	0	8	13
690_21m 10x	690_21m 10x	21m 10x	21m	NK cell	0	0	0	0	7	13
691_21m 10x	691_21m 10x	21m 10x	21m	precursor B cell	0	0	0	0	7	12
692_21m 10x	692_21m 10x	21m 10x	21m	proerythroblast	0	0	0	0	0	7
693_21m 10x	693_21m 10x	21m 10x	21m	promonocyte	0	0	0	0	8	13
694_24m 10x	694_24m 10x	24m 10x	24m	erythroblast	0	0	0	0	8	15
695_24m 10x	695_24m 10x	24m 10x	24m	erythroid progenitor	0	0	0	0	5	13
696_24m 10x	696_24m 10x	24m 10x	24m	granulocyte	0	0	0	0	9	7
697_24m 10x	697_24m 10x	24m 10x	24m	granulocytopoietic cell	0	0	0	0	8	15
698_24m 10x	698_24m 10x	24m 10x	24m	hematopoietic precursor cell	0	0	12	0	7	12
699_24m 10x	699_24m 10x	24m 10x	24m	immature B cell	0	0	0	0	7	15
700_24m 10x	700_24m 10x	24m 10x	24m	late pro-B cell	0	0	0	0	12	12
701_24m 10x	701_24m 10x	24m 10x	24m	macrophage	0	0	0	0	8	13
702_24m 10x	702_24m 10x	24m 10x	24m	megakaryocyte-erythroid progenitor cell	0	0	0	0	8	13
703_24m 10x	703_24m 10x	24m 10x	24m	monocyte	0	0	0	0	5	13
704_24m 10x	704_24m 10x	24m 10x	24m	naive B cell	0	0	0	0	7	13
705_24m 10x	705_24m 10x	24m 10x	24m	naive T cell	0	0	0	0	8	13
706_24m 10x	706_24m 10x	24m 10x	24m	plasma cell	0	0	12	0	12	12
707_24m 10x	707_24m 10x	24m 10x	24m	precursor B cell	0	0	0	0	6	12
708_24m 10x	708_24m 10x	24m 10x	24m	proerythroblast	0	0	0	0	9	7
709_24m 10x	709_24m 10x	24m 10x	24m	promonocyte	0	0	0	0	8	13
710_30m 10x	710_30m 10x	30m 10x	30m	basophil	0	0	0	0	8	13
711_30m 10x	711_30m 10x	30m 10x	30m	erythroblast	0	0	0	0	8	15
712_30m 10x	712_30m 10x	30m 10x	30m	granulocyte	0	0	0	0	9	7
713_30m 10x	713_30m 10x	30m 10x	30m	granulocytopoietic cell	0	0	0	0	8	15
714_30m 10x	714_30m 10x	30m 10x	30m	hematopoietic precursor cell	0	0	0	0	6	12
715_30m 10x	715_30m 10x	30m 10x	30m	immature B cell	0	0	0	0	6	15
716_30m 10x	716_30m 10x	30m 10x	30m	late pro-B cell	0	0	0	0	12	12
717_30m 10x	717_30m 10x	30m 10x	30m	macrophage	0	0	0	0	2	13
718_30m 10x	718_30m 10x	30m 10x	30m	megakaryocyte-erythroid progenitor cell	0	0	0	0	8	13
719_30m 10x	719_30m 10x	30m 10x	30m	monocyte	0	0	0	0	5	13
720_30m 10x	720_30m 10x	30m 10x	30m	naive B cell	0	0	0	0	7	13
721_30m 10x	721_30m 10x	30m 10x	30m	naive T cell	0	0	0	0	8	13
722_30m 10x	722_30m 10x	30m 10x	30m	NK cell	0	0	0	0	7	13
723_30m 10x	723_30m 10x	30m 10x	30m	plasma cell	0	0	6	0	5	12
724_30m 10x	724_30m 10x	30m 10x	30m	precursor B cell	0	0	0	0	8	12
725_30m 10x	725_30m 10x	30m 10x	30m	proerythroblast	0	0	0	0	9	7
726_30m 10x	726_30m 10x	30m 10x	30m	promonocyte	0	0	0	0	8	13
727_3m 10x	727_3m 10x	3m 10x	3m	erythroblast	0	0	0	0	8	15
728_3m 10x	728_3m 10x	3m 10x	3m	granulocyte	0	0	13	0	9	7
729_3m 10x	729_3m 10x	3m 10x	3m	granulocytopoietic cell	0	0	0	0	8	13
730_3m 10x	730_3m 10x	3m 10x	3m	hematopoietic precursor cell	0	0	0	0	6	12
731_3m 10x	731_3m 10x	3m 10x	3m	late pro-B cell	0	0	0	0	12	12
732_3m 10x	732_3m 10x	3m 10x	3m	macrophage	0	0	0	0	8	13
733_3m 10x	733_3m 10x	3m 10x	3m	megakaryocyte-erythroid progenitor cell	0	0	0	0	8	13
734_3m 10x	734_3m 10x	3m 10x	3m	monocyte	0	0	0	0	5	12
735_3m 10x	735_3m 10x	3m 10x	3m	naive B cell	0	0	0	0	7	12
736_3m 10x	736_3m 10x	3m 10x	3m	naive T cell	0	0	0	0	8	13
737_3m 10x	737_3m 10x	3m 10x	3m	plasma cell	11	0	12	0	5	7
738_3m 10x	738_3m 10x	3m 10x	3m	precursor B cell	0	0	0	0	7	12
739_3m 10x	739_3m 10x	3m 10x	3m	proerythroblast	0	0	0	0	9	7
740_3m 10x	740_3m 10x	3m 10x	3m	promonocyte	0	0	0	0	8	13
741_18m 10x	741_18m 10x	18m 10x	18m	endothelial cell	14	37	7	13	7	5
742_18m 10x	742_18m 10x	18m 10x	18m	leukocyte	0	0	12	0	5	6
743_18m 10x	743_18m 10x	18m 10x	18m	pancreatic A cell	19	27	0	0	13	16
744_18m 10x	744_18m 10x	18m 10x	18m	pancreatic B cell	23	29	0	33	13	16
745_18m 10x	745_18m 10x	18m 10x	18m	pancreatic D cell	20	33	0	33	13	5
746_18m 10x	746_18m 10x	18m 10x	18m	pancreatic ductal cel	0	0	0	34	6	5
747_18m 10x	747_18m 10x	18m 10x	18m	pancreatic PP cell	20	22	0	0	13	5
748_21m 10x	748_21m 10x	21m 10x	21m	leukocyte	0	0	0	0	7	8
749_21m 10x	749_21m 10x	21m 10x	21m	pancreatic A cell	19	41	0	0	13	16
750_21m 10x	750_21m 10x	21m 10x	21m	pancreatic acinar cell	0	0	0	0	0	5
751_21m 10x	751_21m 10x	21m 10x	21m	pancreatic B cell	23	42	0	33	13	16
752_21m 10x	752_21m 10x	21m 10x	21m	pancreatic D cell	15	41	0	33	13	5
753_30m 10x	753_30m 10x	30m 10x	30m	leukocyte	0	0	0	0	5	12
754_30m 10x	754_30m 10x	30m 10x	30m	pancreatic A cell	19	0	0	0	13	16
755_30m 10x	755_30m 10x	30m 10x	30m	pancreatic acinar cell	0	0	0	0	0	0
756_30m 10x	756_30m 10x	30m 10x	30m	pancreatic B cell	23	42	0	33	13	16
757_30m 10x	757_30m 10x	30m 10x	30m	pancreatic D cell	23	42	0	33	13	5
758_30m 10x	758_30m 10x	30m 10x	30m	pancreatic ductal cel	0	0	0	34	4	5
759_18m 10x	759_18m 10x	18m 10x	18m	basal cell of epidermis	10	22	17	32	5	5
760_21m 10x	760_21m 10x	21m 10x	21m	basal cell of epidermis	0	0	17	35	5	5
761_21m 10x	761_21m 10x	21m 10x	21m	epidermal cell	0	0	0	35	5	5
762_21m 10x	762_21m 10x	21m 10x	21m	keratinocyte stem cell	15	20	17	11	5	5
763_21m 10x	763_21m 10x	21m 10x	21m	stem cell of epidermis	0	0	17	35	5	5
764_21m 10x	764_21m 10x	21m 10x	21m	T cell	0	0	0	0	5	5
765_18m 10x	765_18m 10x	18m 10x	18m	B cell	0	0	0	0	6	8
766_18m 10x	766_18m 10x	18m 10x	18m	macrophage	0	0	0	0	5	12
767_18m 10x	767_18m 10x	18m 10x	18m	mature NK T cell	0	0	0	0	7	8
768_18m 10x	768_18m 10x	18m 10x	18m	NK cell	0	0	12	0	11	8
769_18m 10x	769_18m 10x	18m 10x	18m	plasma cell	0	0	0	0	12	12
770_18m 10x	770_18m 10x	18m 10x	18m	proerythroblast	0	0	12	0	5	12
771_18m 10x	771_18m 10x	18m 10x	18m	T cell	0	0	0	0	7	8
772_1m 10x	772_1m 10x	1m 10x	1m	B cell	0	0	0	0	6	8
773_1m 10x	773_1m 10x	1m 10x	1m	macrophage	0	0	0	0	5	12
774_1m 10x	774_1m 10x	1m 10x	1m	mature NK T cell	0	0	0	0	11	8
775_1m 10x	775_1m 10x	1m 10x	1m	NK cell	0	0	0	0	7	12
776_1m 10x	776_1m 10x	1m 10x	1m	proerythroblast	0	0	6	0	5	12
777_1m 10x	777_1m 10x	1m 10x	1m	T cell	0	0	0	0	7	8
778_21m 10x	778_21m 10x	21m 10x	21m	B cell	0	0	0	0	6	8
779_21m 10x	779_21m 10x	21m 10x	21m	granulocyte	0	0	0	0	7	7
780_21m 10x	780_21m 10x	21m 10x	21m	macrophage	0	0	0	0	5	12
781_21m 10x	781_21m 10x	21m 10x	21m	mature NK T cell	0	0	0	0	7	8
782_21m 10x	782_21m 10x	21m 10x	21m	NK cell	0	0	12	0	7	8
783_21m 10x	783_21m 10x	21m 10x	21m	plasma cell	0	0	0	0	12	12
784_21m 10x	784_21m 10x	21m 10x	21m	proerythroblast	0	0	0	0	5	12
785_21m 10x	785_21m 10x	21m 10x	21m	T cell	0	0	0	0	7	8
786_24m 10x	786_24m 10x	24m 10x	24m	B cell	0	0	0	0	7	8
787_24m 10x	787_24m 10x	24m 10x	24m	erythroblast	0	0	0	0	9	7
788_24m 10x	788_24m 10x	24m 10x	24m	granulocyte	0	0	0	0	7	7
789_24m 10x	789_24m 10x	24m 10x	24m	macrophage	0	0	12	0	5	12
790_24m 10x	790_24m 10x	24m 10x	24m	mature NK T cell	0	0	0	0	7	8
791_24m 10x	791_24m 10x	24m 10x	24m	megakaryocyte-erythroid progenitor cell	0	0	0	0	8	15
792_24m 10x	792_24m 10x	24m 10x	24m	NK cell	0	0	12	0	11	8
793_24m 10x	793_24m 10x	24m 10x	24m	plasma cell	0	0	0	0	12	12
794_24m 10x	794_24m 10x	24m 10x	24m	proerythroblast	0	0	6	0	5	13
795_24m 10x	795_24m 10x	24m 10x	24m	T cell	0	0	0	0	7	8
796_30m 10x	796_30m 10x	30m 10x	30m	B cell	0	0	0	0	6	8
797_30m 10x	797_30m 10x	30m 10x	30m	erythroblast	0	0	0	0	6	7
798_30m 10x	798_30m 10x	30m 10x	30m	granulocyte	0	0	0	0	7	7
799_30m 10x	799_30m 10x	30m 10x	30m	macrophage	0	0	0	0	5	12
800_30m 10x	800_30m 10x	30m 10x	30m	macrophage dendritic cell progenitor	0	0	0	0	5	12
801_30m 10x	801_30m 10x	30m 10x	30m	mature NK T cell	0	0	0	0	6	8
802_30m 10x	802_30m 10x	30m 10x	30m	megakaryocyte-erythroid progenitor cell	0	0	0	0	8	15
803_30m 10x	803_30m 10x	30m 10x	30m	NK cell	0	0	0	0	6	8
804_30m 10x	804_30m 10x	30m 10x	30m	plasma cell	0	0	0	0	12	12
805_30m 10x	805_30m 10x	30m 10x	30m	proerythroblast	0	0	0	0	8	13
806_30m 10x	806_30m 10x	30m 10x	30m	T cell	0	0	0	0	6	8
807_3m 10x	807_3m 10x	3m 10x	3m	B cell	0	0	0	0	6	8
808_3m 10x	808_3m 10x	3m 10x	3m	macrophage	0	0	0	0	5	12
809_3m 10x	809_3m 10x	3m 10x	3m	macrophage dendritic cell progenitor	0	0	0	0	8	12
810_3m 10x	810_3m 10x	3m 10x	3m	mature NK T cell	0	0	0	0	7	8
811_3m 10x	811_3m 10x	3m 10x	3m	NK cell	0	0	0	0	7	8
812_3m 10x	812_3m 10x	3m 10x	3m	proerythroblast	0	0	6	0	12	12
813_3m 10x	813_3m 10x	3m 10x	3m	T cell	0	0	0	0	7	8
814_18m 10x	814_18m 10x	18m 10x	18m	DN3 thymocyte	0	0	20	0	7	13
815_18m 10x	815_18m 10x	18m 10x	18m	DN4 thymocyte	0	0	0	0	6	8
816_18m 10x	816_18m 10x	18m 10x	18m	double negative T cell	0	0	0	0	6	13
817_18m 10x	817_18m 10x	18m 10x	18m	immature T cell	0	0	0	0	7	13
818_18m 10x	818_18m 10x	18m 10x	18m	professional antigen presenting cell	0	0	0	0	6	8
819_18m 10x	819_18m 10x	18m 10x	18m	thymocyte	0	0	0	0	8	13
820_21m 10x	820_21m 10x	21m 10x	21m	DN3 thymocyte	0	0	20	0	7	13
821_21m 10x	821_21m 10x	21m 10x	21m	DN4 thymocyte	0	0	12	0	6	8
822_21m 10x	822_21m 10x	21m 10x	21m	double negative T cell	0	0	0	0	6	13
823_21m 10x	823_21m 10x	21m 10x	21m	immature T cell	0	0	0	0	7	13
824_21m 10x	824_21m 10x	21m 10x	21m	professional antigen presenting cell	0	0	0	0	6	8
825_21m 10x	825_21m 10x	21m 10x	21m	thymocyte	0	0	0	0	8	13
826_24m 10x	826_24m 10x	24m 10x	24m	DN4 thymocyte	0	0	0	0	4	8
827_24m 10x	827_24m 10x	24m 10x	24m	professional antigen presenting cell	0	0	0	0	6	8
828_3m 10x	828_3m 10x	3m 10x	3m	DN3 thymocyte	0	0	20	0	7	13
829_3m 10x	829_3m 10x	3m 10x	3m	DN4 thymocyte	0	0	0	0	7	8
830_3m 10x	830_3m 10x	3m 10x	3m	double negative T cell	0	0	0	0	6	13
831_3m 10x	831_3m 10x	3m 10x	3m	immature T cell	0	0	0	0	7	13
832_3m 10x	832_3m 10x	3m 10x	3m	thymocyte	0	0	0	0	8	13
833_18m 10x	833_18m 10x	18m 10x	18m	basal cell of epidermis	0	0	0	0	6	5
834_18m 10x	834_18m 10x	18m 10x	18m	keratinocyte	0	0	0	0	6	5
835_1m 10x	835_1m 10x	1m 10x	1m	basal cell of epidermis	0	0	0	24	6	5
836_1m 10x	836_1m 10x	1m 10x	1m	keratinocyte	15	22	0	0	6	5
837_24m 10x	837_24m 10x	24m 10x	24m	basal cell of epidermis	0	0	17	0	6	5
838_24m 10x	838_24m 10x	24m 10x	24m	keratinocyte	15	22	0	0	6	5
839_24m 10x	839_24m 10x	24m 10x	24m	Langerhans cell	0	0	0	0	4	6
840_3m 10x	840_3m 10x	3m 10x	3m	basal cell of epidermis	0	0	0	0	6	5
841_3m 10x	841_3m 10x	3m 10x	3m	keratinocyte	0	0	0	0	6	5
842_3m 10x	842_3m 10x	3m 10x	3m	Langerhans cell	0	0	0	0	5	6
843_3m 10x	843_3m 10x	3m 10x	3m	basal epithelial cell of tracheobronchial tree	12	29	17	34	6	5
844_3m 10x	844_3m 10x	3m 10x	3m	blood cell	0	0	0	0	5	6
845_3m 10x	845_3m 10x	3m 10x	3m	chondrocyte	12	24	0	36	5	4
846_3m 10x	846_3m 10x	3m 10x	3m	endothelial cell	9	0	7	22	4	6
847_3m 10x	847_3m 10x	3m 10x	3m	epithelial cell	0	0	0	20	8	5
848_3m 10x	848_3m 10x	3m 10x	3m	fibroblast	6	0	0	36	5	4
849_3m 10x	849_3m 10x	3m 10x	3m	granulocyte	0	0	0	0	5	5
850_3m 10x	850_3m 10x	3m 10x	3m	macrophage	0	0	0	0	5	12
851_3m 10x	851_3m 10x	3m 10x	3m	mesenchymal cell	6	16	0	36	5	4
852_3m 10x	852_3m 10x	3m 10x	3m	mesenchymal progenitor cell	7	22	0	25	6	5
853_3m 10x	853_3m 10x	3m 10x	3m	neuroendocrine cell	10	0	10	3	4	4
854_3m 10x	854_3m 10x	3m 10x	3m	smooth muscle cell of trachea	0	0	10	34	4	4
855_Forelimb_E10.5_15.0	855_Forelimb_E10.5_15.0	Forelimb_E10.5_15.0	E10.5	Early erythrocyte	0	0	0	0	2	1
856_Forelimb_E10.5_15.0	856_Forelimb_E10.5_15.0	Forelimb_E10.5_15.0	E10.5	Endothelial	0	0	2	0	2	13
857_Forelimb_E10.5_15.0	857_Forelimb_E10.5_15.0	Forelimb_E10.5_15.0	E10.5	Epithelial 1	1	9	0	37	1	2
858_Forelimb_E10.5_15.0	858_Forelimb_E10.5_15.0	Forelimb_E10.5_15.0	E10.5	Mesenchymal 1	1	11	0	9	1	2
859_Forelimb_E10.5_15.0	859_Forelimb_E10.5_15.0	Forelimb_E10.5_15.0	E10.5	Muscle 1	1	11	0	9	1	2
860_Forelimb_E10.5_15.0	860_Forelimb_E10.5_15.0	Forelimb_E10.5_15.0	E10.5	Stressed mesenchymal	24	43	0	9	1	2
861_Forelimb_E10.5_15.0	861_Forelimb_E10.5_15.0	Forelimb_E10.5_15.0	E11	Early erythrocyte	0	0	0	0	2	1
862_Forelimb_E10.5_15.0	862_Forelimb_E10.5_15.0	Forelimb_E10.5_15.0	E11	Endothelial	21	36	2	0	1	2
863_Forelimb_E10.5_15.0	863_Forelimb_E10.5_15.0	Forelimb_E10.5_15.0	E11	Epithelial 1	1	7	0	37	1	2
864_Forelimb_E10.5_15.0	864_Forelimb_E10.5_15.0	Forelimb_E10.5_15.0	E11	Macrophage	0	0	0	0	1	2
865_Forelimb_E10.5_15.0	865_Forelimb_E10.5_15.0	Forelimb_E10.5_15.0	E11	Mesenchymal 1	1	7	0	0	1	2
866_Forelimb_E10.5_15.0	866_Forelimb_E10.5_15.0	Forelimb_E10.5_15.0	E11	Mesenchymal 2	1	11	3	0	1	2
867_Forelimb_E10.5_15.0	867_Forelimb_E10.5_15.0	Forelimb_E10.5_15.0	E11	Muscle 1	5	44	0	0	1	2
868_Forelimb_E10.5_15.0	868_Forelimb_E10.5_15.0	Forelimb_E10.5_15.0	E12	Chondrocyte	24	45	0	6	3	2
869_Forelimb_E10.5_15.0	869_Forelimb_E10.5_15.0	Forelimb_E10.5_15.0	E12	Early erythrocyte	0	0	0	0	2	1
870_Forelimb_E10.5_15.0	870_Forelimb_E10.5_15.0	Forelimb_E10.5_15.0	E12	Endothelial	21	36	2	0	1	2
871_Forelimb_E10.5_15.0	871_Forelimb_E10.5_15.0	Forelimb_E10.5_15.0	E12	Epithelial 1	4	44	0	37	1	2
872_Forelimb_E10.5_15.0	872_Forelimb_E10.5_15.0	Forelimb_E10.5_15.0	E12	Mesenchymal 1	5	6	0	9	3	2
873_Forelimb_E10.5_15.0	873_Forelimb_E10.5_15.0	Forelimb_E10.5_15.0	E12	Mesenchymal 2	5	44	0	9	1	2
874_Forelimb_E10.5_15.0	874_Forelimb_E10.5_15.0	Forelimb_E10.5_15.0	E12	Muscle 1	5	46	0	0	1	2
875_Forelimb_E10.5_15.0	875_Forelimb_E10.5_15.0	Forelimb_E10.5_15.0	E12	Muscle 2	5	47	21	6	1	2
876_Forelimb_E10.5_15.0	876_Forelimb_E10.5_15.0	Forelimb_E10.5_15.0	E12	Muscle 3	5	48	22	0	1	1
877_Forelimb_E10.5_15.0	877_Forelimb_E10.5_15.0	Forelimb_E10.5_15.0	E12	Perichondrial	13	6	0	9	3	2
878_Forelimb_E10.5_15.0	878_Forelimb_E10.5_15.0	Forelimb_E10.5_15.0	E13	Chondrocyte	24	45	0	6	3	2
879_Forelimb_E10.5_15.0	879_Forelimb_E10.5_15.0	Forelimb_E10.5_15.0	E13	Col1a1+ muscle 4	5	47	0	6	1	2
880_Forelimb_E10.5_15.0	880_Forelimb_E10.5_15.0	Forelimb_E10.5_15.0	E13	Early erythrocyte	13	49	0	0	1	1
881_Forelimb_E10.5_15.0	881_Forelimb_E10.5_15.0	Forelimb_E10.5_15.0	E13	Endothelial	21	36	2	32	1	2
882_Forelimb_E10.5_15.0	882_Forelimb_E10.5_15.0	Forelimb_E10.5_15.0	E13	Epithelial 1	4	47	0	35	1	2
883_Forelimb_E10.5_15.0	883_Forelimb_E10.5_15.0	Forelimb_E10.5_15.0	E13	Epithelial 2	2	7	23	11	1	2
884_Forelimb_E10.5_15.0	884_Forelimb_E10.5_15.0	Forelimb_E10.5_15.0	E13	fibroblast	13	1	0	8	3	2
885_Forelimb_E10.5_15.0	885_Forelimb_E10.5_15.0	Forelimb_E10.5_15.0	E13	Ihh+ chondrocyte	24	45	0	36	1	2
886_Forelimb_E10.5_15.0	886_Forelimb_E10.5_15.0	Forelimb_E10.5_15.0	E13	Macrophage	25	0	0	0	1	2
887_Forelimb_E10.5_15.0	887_Forelimb_E10.5_15.0	Forelimb_E10.5_15.0	E13	Mesenchymal 1	13	6	0	9	3	2
888_Forelimb_E10.5_15.0	888_Forelimb_E10.5_15.0	Forelimb_E10.5_15.0	E13	Mesenchymal 2	5	50	0	9	1	2
889_Forelimb_E10.5_15.0	889_Forelimb_E10.5_15.0	Forelimb_E10.5_15.0	E13	Muscle 2	5	47	21	6	1	2
890_Forelimb_E10.5_15.0	890_Forelimb_E10.5_15.0	Forelimb_E10.5_15.0	E13	Muscle 3	5	47	0	0	1	1
891_Forelimb_E10.5_15.0	891_Forelimb_E10.5_15.0	Forelimb_E10.5_15.0	E13	Muscle 4	5	48	0	0	1	1
892_Forelimb_E10.5_15.0	892_Forelimb_E10.5_15.0	Forelimb_E10.5_15.0	E13	Neural crest	5	2	13	11	1	2
893_Forelimb_E10.5_15.0	893_Forelimb_E10.5_15.0	Forelimb_E10.5_15.0	E13	Perichondrial	13	6	0	6	3	2
894_Forelimb_E10.5_15.0	894_Forelimb_E10.5_15.0	Forelimb_E10.5_15.0	E13.5	Chondrocyte	24	45	0	6	3	2
895_Forelimb_E10.5_15.0	895_Forelimb_E10.5_15.0	Forelimb_E10.5_15.0	E13.5	Endothelial	21	36	2	32	1	2
896_Forelimb_E10.5_15.0	896_Forelimb_E10.5_15.0	Forelimb_E10.5_15.0	E13.5	Epithelial 1	4	47	0	35	1	2
897_Forelimb_E10.5_15.0	897_Forelimb_E10.5_15.0	Forelimb_E10.5_15.0	E13.5	Epithelial 2	4	50	23	35	1	2
898_Forelimb_E10.5_15.0	898_Forelimb_E10.5_15.0	Forelimb_E10.5_15.0	E13.5	fibroblast	13	1	0	8	3	2
899_Forelimb_E10.5_15.0	899_Forelimb_E10.5_15.0	Forelimb_E10.5_15.0	E13.5	Foxp1+ perichondrial	5	51	0	10	1	2
900_Forelimb_E10.5_15.0	900_Forelimb_E10.5_15.0	Forelimb_E10.5_15.0	E13.5	Ihh+ chondrocyte	24	45	0	36	1	2
901_Forelimb_E10.5_15.0	901_Forelimb_E10.5_15.0	Forelimb_E10.5_15.0	E13.5	Macrophage	25	0	0	0	1	2
902_Forelimb_E10.5_15.0	902_Forelimb_E10.5_15.0	Forelimb_E10.5_15.0	E13.5	Mesenchymal 2	5	51	0	9	1	2
903_Forelimb_E10.5_15.0	903_Forelimb_E10.5_15.0	Forelimb_E10.5_15.0	E13.5	Muscle 2	5	48	21	6	1	2
904_Forelimb_E10.5_15.0	904_Forelimb_E10.5_15.0	Forelimb_E10.5_15.0	E13.5	Muscle 3	5	48	0	0	1	1
905_Forelimb_E10.5_15.0	905_Forelimb_E10.5_15.0	Forelimb_E10.5_15.0	E13.5	Muscle 4	5	48	0	0	1	1
906_Forelimb_E10.5_15.0	906_Forelimb_E10.5_15.0	Forelimb_E10.5_15.0	E13.5	Neural crest	5	51	0	14	1	2
907_Forelimb_E10.5_15.0	907_Forelimb_E10.5_15.0	Forelimb_E10.5_15.0	E13.5	Perichondrial	13	52	0	6	3	2
908_Forelimb_E10.5_15.0	908_Forelimb_E10.5_15.0	Forelimb_E10.5_15.0	E14	Chondrocyte	24	45	0	6	3	2
909_Forelimb_E10.5_15.0	909_Forelimb_E10.5_15.0	Forelimb_E10.5_15.0	E14	Col1a1+ muscle 4	13	52	0	6	3	2
910_Forelimb_E10.5_15.0	910_Forelimb_E10.5_15.0	Forelimb_E10.5_15.0	E14	Endothelial	21	0	2	0	1	2
911_Forelimb_E10.5_15.0	911_Forelimb_E10.5_15.0	Forelimb_E10.5_15.0	E14	Epithelial 1	4	47	0	35	1	2
912_Forelimb_E10.5_15.0	912_Forelimb_E10.5_15.0	Forelimb_E10.5_15.0	E14	Epithelial 2	4	50	23	37	1	2
913_Forelimb_E10.5_15.0	913_Forelimb_E10.5_15.0	Forelimb_E10.5_15.0	E14	fibroblast	13	1	0	8	3	2
914_Forelimb_E10.5_15.0	914_Forelimb_E10.5_15.0	Forelimb_E10.5_15.0	E14	Foxp1+ perichondrial	5	51	0	0	3	2
915_Forelimb_E10.5_15.0	915_Forelimb_E10.5_15.0	Forelimb_E10.5_15.0	E14	Ihh+ chondrocyte	24	43	0	36	3	2
916_Forelimb_E10.5_15.0	916_Forelimb_E10.5_15.0	Forelimb_E10.5_15.0	E14	Late erythrocyte	13	3	0	6	1	2
917_Forelimb_E10.5_15.0	917_Forelimb_E10.5_15.0	Forelimb_E10.5_15.0	E14	Macrophage	25	0	0	0	1	2
918_Forelimb_E10.5_15.0	918_Forelimb_E10.5_15.0	Forelimb_E10.5_15.0	E14	Mesenchymal 2	5	51	0	9	3	2
919_Forelimb_E10.5_15.0	919_Forelimb_E10.5_15.0	Forelimb_E10.5_15.0	E14	Muscle 2	5	47	21	0	1	2
920_Forelimb_E10.5_15.0	920_Forelimb_E10.5_15.0	Forelimb_E10.5_15.0	E14	Muscle 3	5	50	0	0	1	1
921_Forelimb_E10.5_15.0	921_Forelimb_E10.5_15.0	Forelimb_E10.5_15.0	E14	Muscle 4	5	48	0	0	1	1
922_Forelimb_E10.5_15.0	922_Forelimb_E10.5_15.0	Forelimb_E10.5_15.0	E14	Neural crest	5	2	0	11	1	2
923_Forelimb_E10.5_15.0	923_Forelimb_E10.5_15.0	Forelimb_E10.5_15.0	E14	Perichondrial	13	52	0	6	3	2
924_Forelimb_E10.5_15.0	924_Forelimb_E10.5_15.0	Forelimb_E10.5_15.0	E14	Tenocyte	13	52	0	6	3	2
925_Forelimb_E10.5_15.0	925_Forelimb_E10.5_15.0	Forelimb_E10.5_15.0	E15	Chondrocyte	24	45	0	6	3	2
926_Forelimb_E10.5_15.0	926_Forelimb_E10.5_15.0	Forelimb_E10.5_15.0	E15	Col1a1+ muscle 4	13	52	0	6	3	2
927_Forelimb_E10.5_15.0	927_Forelimb_E10.5_15.0	Forelimb_E10.5_15.0	E15	EMP	4	0	19	0	1	2
928_Forelimb_E10.5_15.0	928_Forelimb_E10.5_15.0	Forelimb_E10.5_15.0	E15	Endothelial	21	36	2	32	1	2
929_Forelimb_E10.5_15.0	929_Forelimb_E10.5_15.0	Forelimb_E10.5_15.0	E15	Epithelial 1	4	47	0	35	1	2
930_Forelimb_E10.5_15.0	930_Forelimb_E10.5_15.0	Forelimb_E10.5_15.0	E15	Epithelial 2	4	51	23	37	1	2
931_Forelimb_E10.5_15.0	931_Forelimb_E10.5_15.0	Forelimb_E10.5_15.0	E15	fibroblast	13	1	0	9	3	2
932_Forelimb_E10.5_15.0	932_Forelimb_E10.5_15.0	Forelimb_E10.5_15.0	E15	Foxp1+ perichondrial	5	47	0	6	3	2
933_Forelimb_E10.5_15.0	933_Forelimb_E10.5_15.0	Forelimb_E10.5_15.0	E15	Ihh+ chondrocyte	24	45	0	36	3	2
934_Forelimb_E10.5_15.0	934_Forelimb_E10.5_15.0	Forelimb_E10.5_15.0	E15	Late erythrocyte	13	52	0	6	3	2
935_Forelimb_E10.5_15.0	935_Forelimb_E10.5_15.0	Forelimb_E10.5_15.0	E15	Macrophage	25	0	0	0	1	2
936_Forelimb_E10.5_15.0	936_Forelimb_E10.5_15.0	Forelimb_E10.5_15.0	E15	Mesenchymal 2	5	51	0	9	3	2
937_Forelimb_E10.5_15.0	937_Forelimb_E10.5_15.0	Forelimb_E10.5_15.0	E15	Muscle 2	5	51	0	0	1	2
938_Forelimb_E10.5_15.0	938_Forelimb_E10.5_15.0	Forelimb_E10.5_15.0	E15	Muscle 3	5	50	0	0	1	1
939_Forelimb_E10.5_15.0	939_Forelimb_E10.5_15.0	Forelimb_E10.5_15.0	E15	Muscle 4	5	48	0	0	1	1
940_Forelimb_E10.5_15.0	940_Forelimb_E10.5_15.0	Forelimb_E10.5_15.0	E15	Neural crest	5	51	0	11	1	2
941_Forelimb_E10.5_15.0	941_Forelimb_E10.5_15.0	Forelimb_E10.5_15.0	E15	Osteoblast	13	52	0	34	3	2
942_Forelimb_E10.5_15.0	942_Forelimb_E10.5_15.0	Forelimb_E10.5_15.0	E15	Perichondrial	13	52	0	6	3	2
943_Forelimb_E10.5_15.0	943_Forelimb_E10.5_15.0	Forelimb_E10.5_15.0	E15	Smooth muscle	13	17	24	0	1	2
944_Forelimb_E10.5_15.0	944_Forelimb_E10.5_15.0	Forelimb_E10.5_15.0	E15	Tenocyte	13	52	0	6	3	2
945_E9.5_11.5_Tang	945_E9.5_11.5_Tang	E9.5_11.5_Tang	E9.5-11.5	MC	0	0	0	14	14	17
946_E9.5_11.5_Tang	946_E9.5_11.5_Tang	E9.5_11.5_Tang	E9.5-11.5	MC	0	0	0	0	14	17
947_E9.5_11.5_Tang	947_E9.5_11.5_Tang	E9.5_11.5_Tang	E9.5-11.5	MC	0	0	0	0	14	17
948_E9.5_11.5_Tang	948_E9.5_11.5_Tang	E9.5_11.5_Tang	E9.5-11.5	NC	0	0	0	0	14	17
949_E9.5_11.5_Tang	949_E9.5_11.5_Tang	E9.5_11.5_Tang	E9.5-11.5	HC	0	0	0	0	14	17
950_E9.5_11.5_Tang	950_E9.5_11.5_Tang	E9.5_11.5_Tang	E9.5-11.5	NC	5	0	25	0	14	17
951_E9.5_11.5_Tang	951_E9.5_11.5_Tang	E9.5_11.5_Tang	E9.5-11.5	MC	0	0	0	0	14	17
952_E9.5_11.5_Tang	952_E9.5_11.5_Tang	E9.5_11.5_Tang	E9.5-11.5	EC	5	2	0	0	14	17
953_E9.5_11.5_Tang	953_E9.5_11.5_Tang	E9.5_11.5_Tang	E9.5-11.5	MC	5	51	0	14	14	17
954_E9.5_11.5_Tang	954_E9.5_11.5_Tang	E9.5_11.5_Tang	E9.5-11.5	HC	0	0	0	0	14	17
955_E9.5_11.5_Tang	955_E9.5_11.5_Tang	E9.5_11.5_Tang	E9.5-11.5	NC	0	0	0	0	14	17
956_E9.5_11.5_Tang	956_E9.5_11.5_Tang	E9.5_11.5_Tang	E9.5-11.5	NC	0	0	25	0	14	17
957_E9.5_11.5_Tang	957_E9.5_11.5_Tang	E9.5_11.5_Tang	E9.5-11.5	EC	0	0	0	14	14	17
958_E9.5_11.5_Tang	958_E9.5_11.5_Tang	E9.5_11.5_Tang	E9.5-11.5	EC	0	0	0	0	14	17
959_E9.5_11.5_Tang	959_E9.5_11.5_Tang	E9.5_11.5_Tang	E9.5-11.5	MC	13	2	0	0	14	17
960_E9.5_11.5_Tang	960_E9.5_11.5_Tang	E9.5_11.5_Tang	E9.5-11.5	MC	13	4	0	0	14	17
961_E9.5_11.5_Tang	961_E9.5_11.5_Tang	E9.5_11.5_Tang	E9.5-11.5	MC	13	1	0	14	14	17
962_E9.5_11.5_Tang	962_E9.5_11.5_Tang	E9.5_11.5_Tang	E9.5-11.5	EC	5	0	0	11	14	17
963_E9.5_11.5_Tang	963_E9.5_11.5_Tang	E9.5_11.5_Tang	E9.5-11.5	MC	0	0	0	14	14	17
964_E9.5_11.5_Tang	964_E9.5_11.5_Tang	E9.5_11.5_Tang	E9.5-11.5	NC	0	0	0	0	14	17
965_E9.5_11.5_Tang	965_E9.5_11.5_Tang	E9.5_11.5_Tang	E9.5-11.5	EC	15	27	0	0	14	17
966_E9.5_11.5_Tang	966_E9.5_11.5_Tang	E9.5_11.5_Tang	E9.5-11.5	MC	0	0	0	14	14	17
967_E9.5_11.5_Tang	967_E9.5_11.5_Tang	E9.5_11.5_Tang	E9.5-11.5	HC	0	0	0	0	14	17
968_E9.5_11.5_Tang	968_E9.5_11.5_Tang	E9.5_11.5_Tang	E9.5-11.5	MC	13	52	0	0	14	17
969_E9.5_11.5_Tang	969_E9.5_11.5_Tang	E9.5_11.5_Tang	E9.5-11.5	MC	0	0	0	0	14	17
970_E9.5_11.5_Tang	970_E9.5_11.5_Tang	E9.5_11.5_Tang	E9.5-11.5	MC	5	48	0	0	14	17
971_E9.5_11.5_Tang	971_E9.5_11.5_Tang	E9.5_11.5_Tang	E9.5-11.5	HC	0	0	0	0	14	17
972_E9.5_11.5_Tang	972_E9.5_11.5_Tang	E9.5_11.5_Tang	E9.5-11.5	MC	0	0	0	14	14	17
973_FACS 18m	973_FACS 18m	FACS 18m	18m	microglial cell	0	0	0	0	0	0
974_FACS 18m	974_FACS 18m	FACS 18m	18m	endothelial cell	0	0	26	0	0	18
975_FACS 18m	975_FACS 18m	FACS 18m	18m	endothelial cell of coronary artery	0	0	26	0	15	18
976_FACS 18m	976_FACS 18m	FACS 18m	18m	mesenchymal stem cell of adipose	0	0	0	0	15	19
977_FACS 18m	977_FACS 18m	FACS 18m	18m	microglial cell	0	0	0	0	0	0
978_FACS 18m	978_FACS 18m	FACS 18m	18m	naive B cell	0	0	0	0	0	20
979_FACS 18m	979_FACS 18m	FACS 18m	18m	microglial cell	0	0	0	0	0	0
980_FACS 18m	980_FACS 18m	FACS 18m	18m	bronchial smooth muscle cell	0	0	27	0	15	18
981_FACS 18m	981_FACS 18m	FACS 18m	18m	fibroblast of cardiac tissue	0	0	0	0	10	19
982_FACS 18m	982_FACS 18m	FACS 18m	18m	mature alpha-beta T cell	0	0	0	0	15	21
983_FACS 18m	983_FACS 18m	FACS 18m	18m	DN4 thymocyte	0	0	0	0	15	21
984_FACS 18m	984_FACS 18m	FACS 18m	18m	B cell	0	0	0	0	16	20
985_FACS 18m	985_FACS 18m	FACS 18m	18m	bulge keratinocyte	0	0	4	0	15	19
986_FACS 18m	986_FACS 18m	FACS 18m	18m	skeletal muscle satellite cell	0	0	0	0	15	22
987_FACS 18m	987_FACS 18m	FACS 18m	18m	microglial cell	0	0	0	0	0	0
988_FACS 18m	988_FACS 18m	FACS 18m	18m	granulocyte	0	0	0	0	0	0
989_FACS 18m	989_FACS 18m	FACS 18m	18m	enterocyte of epithelium of large intestine	0	0	0	0	0	14
990_FACS 18m	990_FACS 18m	FACS 18m	18m	basal cell of epidermis	0	0	28	0	10	10
991_FACS 18m	991_FACS 18m	FACS 18m	18m	naive B cell	0	0	0	0	17	23
992_FACS 18m	992_FACS 18m	FACS 18m	18m	basal cell of epidermis	0	0	4	0	10	23
993_FACS 18m	993_FACS 18m	FACS 18m	18m	intestinal crypt stem cell	0	0	0	0	4	10
994_FACS 18m	994_FACS 18m	FACS 18m	18m	B cell	0	0	0	0	15	20
995_FACS 18m	995_FACS 18m	FACS 18m	18m	hematopoietic stem cell	0	0	0	0	8	10
996_FACS 18m	996_FACS 18m	FACS 18m	18m	oligodendrocyte	0	0	0	0	0	24
997_FACS 18m	997_FACS 18m	FACS 18m	18m	myeloid dendritic cell	0	0	0	0	17	23
998_FACS 18m	998_FACS 18m	FACS 18m	18m	large intestine goblet cell	0	0	0	0	10	10
999_FACS 18m	999_FACS 18m	FACS 18m	18m	promonocyte	0	0	0	0	17	21
1000_FACS 18m	1000_FACS 18m	FACS 18m	18m	mesenchymal stem cell	0	0	0	0	15	18
1001_FACS 18m	1001_FACS 18m	FACS 18m	18m	epithelial cell of large intestine	18	0	0	0	10	14
1002_FACS 18m	1002_FACS 18m	FACS 18m	18m	bladder urothelial cell	0	0	0	0	10	23
1003_FACS 18m	1003_FACS 18m	FACS 18m	18m	monocyte	0	0	0	0	17	18
1004_FACS 18m	1004_FACS 18m	FACS 18m	18m	thymocyte	0	0	0	0	10	25
1005_FACS 18m	1005_FACS 18m	FACS 18m	18m	precursor B cell	0	0	0	0	10	23
1006_FACS 18m	1006_FACS 18m	FACS 18m	18m	epithelial cell of large intestine	0	0	0	0	10	26
1007_FACS 18m	1007_FACS 18m	FACS 18m	18m	mesenchymal stem cell of adipose	0	0	0	0	15	14
1008_FACS 18m	1008_FACS 18m	FACS 18m	18m	granulocyte	0	0	0	0	0	20
1009_FACS 18m	1009_FACS 18m	FACS 18m	18m	basal cell	0	0	0	0	15	18
1010_FACS 18m	1010_FACS 18m	FACS 18m	18m	pancreatic B cell	20	0	0	0	10	14
1011_FACS 18m	1011_FACS 18m	FACS 18m	18m	granulocytopoietic cell	0	0	0	0	10	7
1012_FACS 18m	1012_FACS 18m	FACS 18m	18m	astrocyte	23	29	0	0	18	10
1013_FACS 18m	1013_FACS 18m	FACS 18m	18m	hepatocyte	0	0	0	0	0	23
1014_FACS 18m	1014_FACS 18m	FACS 18m	18m	endothelial cell of hepatic sinusoid	21	0	0	0	15	18
1015_FACS 18m	1015_FACS 18m	FACS 18m	18m	kidney collecting duct epithelial cell	0	0	0	0	0	27
1016_FACS 18m	1016_FACS 18m	FACS 18m	18m	DN4 thymocyte	0	0	0	0	10	23
1017_FACS 18m	1017_FACS 18m	FACS 18m	18m	myeloid cell	0	0	0	0	0	0
1018_FACS 18m	1018_FACS 18m	FACS 18m	18m	brain pericyte	0	0	24	0	16	14
1019_FACS 18m	1019_FACS 18m	FACS 18m	18m	bladder cell	0	0	0	0	15	18
1020_FACS 18m	1020_FACS 18m	FACS 18m	18m	Kupffer cell	0	0	0	0	0	19
1021_FACS 18m	1021_FACS 18m	FACS 18m	18m	atrial myocyte	0	0	0	0	10	10
1022_FACS 18m	1022_FACS 18m	FACS 18m	18m	NK cell	0	0	0	0	16	21
1023_FACS 18m	1023_FACS 18m	FACS 18m	18m	thymocyte	23	49	29	30	18	10
1024_FACS 18m	1024_FACS 18m	FACS 18m	18m	keratinocyte	0	0	0	0	10	10
1025_FACS 18m	1025_FACS 18m	FACS 18m	18m	mesenchymal stem cell of adipose	0	0	0	0	15	23
1026_FACS 18m	1026_FACS 18m	FACS 18m	18m	pancreatic acinar cell	19	0	0	0	19	0
1027_FACS 18m	1027_FACS 18m	FACS 18m	18m	hematopoietic stem cell	0	0	0	0	8	10
1028_FACS 18m	1028_FACS 18m	FACS 18m	18m	fibroblast of lung	0	0	0	0	0	18
1029_FACS 18m	1029_FACS 18m	FACS 18m	18m	macrophage	0	0	0	0	10	21
1030_FACS 18m	1030_FACS 18m	FACS 18m	18m	endocardial cell	9	0	0	0	15	19
1031_FACS 18m	1031_FACS 18m	FACS 18m	18m	macrophage	0	0	0	0	10	23
1032_FACS 18m	1032_FACS 18m	FACS 18m	18m	naive B cell	0	0	0	0	16	20
1033_FACS 18m	1033_FACS 18m	FACS 18m	18m	granulocyte monocyte progenitor cell	0	0	0	0	8	10
1034_FACS 18m	1034_FACS 18m	FACS 18m	18m	keratinocyte	0	0	23	0	16	10
1035_FACS 18m	1035_FACS 18m	FACS 18m	18m	neuroepithelial cell	0	0	0	0	0	0
1036_FACS 18m	1036_FACS 18m	FACS 18m	18m	thymocyte	0	0	0	0	8	10
1037_FACS 18m	1037_FACS 18m	FACS 18m	18m	luminal epithelial cell of mammary gland	0	0	0	0	15	23
1038_FACS 18m	1038_FACS 18m	FACS 18m	18m	basal epithelial cell of tracheobronchial tree	0	0	0	0	5	10
1039_FACS 18m	1039_FACS 18m	FACS 18m	18m	bronchial smooth muscle cell	0	0	2	0	0	23
1040_FACS 18m	1040_FACS 18m	FACS 18m	18m	kidney collecting duct principal cell	0	0	0	0	12	14
1041_FACS 18m	1041_FACS 18m	FACS 18m	18m	pancreatic A cell	0	0	0	0	10	14
1042_FACS 18m	1042_FACS 18m	FACS 18m	18m	respiratory basal cell	0	0	0	0	10	23
1043_FACS 18m	1043_FACS 18m	FACS 18m	18m	oligodendrocyte precursor cell	0	0	30	0	18	10
1044_FACS 18m	1044_FACS 18m	FACS 18m	18m	endothelial cell	0	0	0	0	6	10
1045_FACS 18m	1045_FACS 18m	FACS 18m	18m	epithelial cell of proximal tubule	0	0	0	0	0	27
1046_FACS 18m	1046_FACS 18m	FACS 18m	18m	pancreatic ductal cell	0	0	0	0	10	10
1047_FACS 18m	1047_FACS 18m	FACS 18m	18m	valve cell	0	0	24	0	10	14
1048_FACS 18m	1048_FACS 18m	FACS 18m	18m	basal cell	0	0	0	0	15	23
1049_FACS 18m	1049_FACS 18m	FACS 18m	18m	hepatocyte	0	0	0	0	0	0
1050_FACS 18m	1050_FACS 18m	FACS 18m	18m	mature alpha-beta T cell	0	0	0	0	17	21
1051_FACS 24m	1051_FACS 24m	FACS 24m	24m	mesenchymal stem cell of adipose	0	0	0	0	15	18
1052_FACS 24m	1052_FACS 24m	FACS 24m	24m	endothelial cell of coronary artery	0	0	26	0	15	18
1053_FACS 24m	1053_FACS 24m	FACS 24m	24m	microglial cell	0	0	0	0	0	0
1054_FACS 24m	1054_FACS 24m	FACS 24m	24m	B cell	0	0	0	0	15	20
1055_FACS 24m	1055_FACS 24m	FACS 24m	24m	skeletal muscle satellite cell	0	0	0	0	15	22
1056_FACS 24m	1056_FACS 24m	FACS 24m	24m	hematopoietic stem cell	0	0	0	0	10	10
1057_FACS 24m	1057_FACS 24m	FACS 24m	24m	microglial cell	0	0	0	0	0	0
1058_FACS 24m	1058_FACS 24m	FACS 24m	24m	DN4 thymocyte	0	0	0	0	15	21
1059_FACS 24m	1059_FACS 24m	FACS 24m	24m	naive B cell	0	0	0	0	17	23
1060_FACS 24m	1060_FACS 24m	FACS 24m	24m	basal cell of epidermis	0	0	28	0	10	10
1061_FACS 24m	1061_FACS 24m	FACS 24m	24m	microglial cell	0	0	0	0	0	0
1062_FACS 24m	1062_FACS 24m	FACS 24m	24m	fibroblast of cardiac tissue	0	0	0	0	16	19
1063_FACS 24m	1063_FACS 24m	FACS 24m	24m	promonocyte	0	0	0	0	17	21
1064_FACS 24m	1064_FACS 24m	FACS 24m	24m	microglial cell	0	0	0	0	0	0
1065_FACS 24m	1065_FACS 24m	FACS 24m	24m	bronchial smooth muscle cell	0	0	0	0	0	19
1066_FACS 24m	1066_FACS 24m	FACS 24m	24m	naive B cell	0	0	0	0	16	20
1067_FACS 24m	1067_FACS 24m	FACS 24m	24m	microglial cell	0	0	0	0	0	0
1068_FACS 24m	1068_FACS 24m	FACS 24m	24m	T cell	0	0	0	0	15	21
1069_FACS 24m	1069_FACS 24m	FACS 24m	24m	granulocyte	0	0	0	0	0	0
1070_FACS 24m	1070_FACS 24m	FACS 24m	24m	mesenchymal stem cell	0	0	0	0	0	22
1071_FACS 24m	1071_FACS 24m	FACS 24m	24m	bulge keratinocyte	0	0	4	10	0	19
1072_FACS 24m	1072_FACS 24m	FACS 24m	24m	precursor B cell	0	0	0	0	17	23
1073_FACS 24m	1073_FACS 24m	FACS 24m	24m	DN4 thymocyte	0	0	0	0	15	19
1074_FACS 24m	1074_FACS 24m	FACS 24m	24m	intestinal crypt stem cell	0	0	0	0	4	10
1075_FACS 24m	1075_FACS 24m	FACS 24m	24m	myeloid dendritic cell	0	0	0	0	17	23
1076_FACS 24m	1076_FACS 24m	FACS 24m	24m	keratinocyte	0	0	23	0	10	10
1077_FACS 24m	1077_FACS 24m	FACS 24m	24m	bladder urothelial cell	0	0	0	0	10	23
1078_FACS 24m	1078_FACS 24m	FACS 24m	24m	granulocyte	0	0	0	0	0	7
1079_FACS 24m	1079_FACS 24m	FACS 24m	24m	large intestine goblet cell	0	0	0	0	10	10
1080_FACS 24m	1080_FACS 24m	FACS 24m	24m	naive B cell	0	0	0	0	15	19
1081_FACS 24m	1081_FACS 24m	FACS 24m	24m	basal epithelial cell of tracheobronchial tree	23	20	29	23	18	10
1082_FACS 24m	1082_FACS 24m	FACS 24m	24m	pancreatic B cell	23	0	0	0	10	16
1083_FACS 24m	1083_FACS 24m	FACS 24m	24m	enterocyte of epithelium of large intestine	0	0	0	0	0	14
1084_FACS 24m	1084_FACS 24m	FACS 24m	24m	monocyte	0	0	0	0	17	23
1085_FACS 24m	1085_FACS 24m	FACS 24m	24m	monocyte	0	0	0	0	17	18
1086_FACS 24m	1086_FACS 24m	FACS 24m	24m	basal cell of epidermis	0	0	28	0	16	23
1087_FACS 24m	1087_FACS 24m	FACS 24m	24m	neuron	23	42	0	31	18	10
1088_FACS 24m	1088_FACS 24m	FACS 24m	24m	epithelial cell of large intestine	0	0	0	0	10	26
1089_FACS 24m	1089_FACS 24m	FACS 24m	24m	hepatocyte	0	0	0	0	0	10
1090_FACS 24m	1090_FACS 24m	FACS 24m	24m	endothelial cell	0	0	0	0	0	22
1091_FACS 24m	1091_FACS 24m	FACS 24m	24m	granulocyte	0	0	0	0	0	0
1092_FACS 24m	1092_FACS 24m	FACS 24m	24m	epithelial cell of proximal tubule	0	0	0	0	0	27
1093_FACS 24m	1093_FACS 24m	FACS 24m	24m	macrophage	0	0	0	0	17	23
1094_FACS 24m	1094_FACS 24m	FACS 24m	24m	thymocyte	0	0	0	0	4	10
1095_FACS 24m	1095_FACS 24m	FACS 24m	24m	monocyte	0	0	0	0	17	19
1096_FACS 24m	1096_FACS 24m	FACS 24m	24m	hematopoietic stem cell	0	0	0	0	4	10
1097_FACS 24m	1097_FACS 24m	FACS 24m	24m	mesenchymal stem cell of adipose	0	0	0	0	15	14
1098_FACS 24m	1098_FACS 24m	FACS 24m	24m	pancreatic A cell	0	0	0	0	10	14
1099_FACS 24m	1099_FACS 24m	FACS 24m	24m	fibroblast of lung	0	0	0	0	15	19
1100_FACS 24m	1100_FACS 24m	FACS 24m	24m	pancreatic acinar cell	0	0	0	0	19	0
1101_FACS 24m	1101_FACS 24m	FACS 24m	24m	valve cell	0	0	24	0	15	14
1102_FACS 24m	1102_FACS 24m	FACS 24m	24m	ventricular myocyte	0	0	0	0	0	10
1103_FACS 24m	1103_FACS 24m	FACS 24m	24m	large intestine goblet cell	0	0	0	0	0	14
1104_FACS 24m	1104_FACS 24m	FACS 24m	24m	endocardial cell	0	0	0	0	15	19
1105_FACS 24m	1105_FACS 24m	FACS 24m	24m	fenestrated cell	0	0	27	0	15	18
1106_FACS 24m	1106_FACS 24m	FACS 24m	24m	bronchial smooth muscle cell	0	0	27	0	10	10
1107_FACS 24m	1107_FACS 24m	FACS 24m	24m	NK cell	0	0	0	0	15	21
1108_FACS 24m	1108_FACS 24m	FACS 24m	24m	myeloid cell	0	0	0	0	18	24
1109_FACS 24m	1109_FACS 24m	FACS 24m	24m	endothelial cell	0	0	0	0	0	18
1110_FACS 24m	1110_FACS 24m	FACS 24m	24m	epidermal cell	0	0	0	0	16	23
1111_FACS 24m	1111_FACS 24m	FACS 24m	24m	oligodendrocyte	0	0	0	0	0	24
1112_FACS 24m	1112_FACS 24m	FACS 24m	24m	megakaryocyte-erythroid progenitor cell	0	0	0	0	10	24
1113_FACS 24m	1113_FACS 24m	FACS 24m	24m	thymocyte	0	0	0	0	6	10
1114_FACS 24m	1114_FACS 24m	FACS 24m	24m	kidney collecting duct principal cell	0	0	0	0	17	14
1115_FACS 24m	1115_FACS 24m	FACS 24m	24m	mesenchymal stem cell of adipose	0	0	0	0	0	22
1116_FACS 24m	1116_FACS 24m	FACS 24m	24m	hepatocyte	0	0	0	0	0	10
1117_FACS 24m	1117_FACS 24m	FACS 24m	24m	keratinocyte	0	0	0	0	16	10
1118_FACS 24m	1118_FACS 24m	FACS 24m	24m	bronchial smooth muscle cell	0	0	0	0	0	23
1119_FACS 24m	1119_FACS 24m	FACS 24m	24m	endothelial cell of hepatic sinusoid	8	0	0	0	0	18
1120_FACS 24m	1120_FACS 24m	FACS 24m	24m	pancreatic ductal cell	0	0	0	0	0	23
1121_FACS 24m	1121_FACS 24m	FACS 24m	24m	hematopoietic stem cell	0	0	0	0	2	10
1122_FACS 24m	1122_FACS 24m	FACS 24m	24m	mature alpha-beta T cell	0	0	0	0	16	21
1123_FACS 24m	1123_FACS 24m	FACS 24m	24m	type II pneumocyte	0	0	0	0	5	14
1124_FACS 24m	1124_FACS 24m	FACS 24m	24m	epithelial cell of thymus	0	0	0	0	0	28
1125_FACS 3m	1125_FACS 3m	FACS 3m	3m	B cell	0	0	0	0	15	20
1126_FACS 3m	1126_FACS 3m	FACS 3m	3m	mesenchymal stem cell of adipose	8	0	0	0	15	14
1127_FACS 3m	1127_FACS 3m	FACS 3m	3m	microglial cell	0	0	0	0	0	0
1128_FACS 3m	1128_FACS 3m	FACS 3m	3m	endothelial cell	0	0	26	0	15	18
1129_FACS 3m	1129_FACS 3m	FACS 3m	3m	oligodendrocyte	0	0	0	0	0	26
1130_FACS 3m	1130_FACS 3m	FACS 3m	3m	basal cell	0	0	0	0	4	23
1131_FACS 3m	1131_FACS 3m	FACS 3m	3m	fibroblast	0	0	0	0	0	19
1132_FACS 3m	1132_FACS 3m	FACS 3m	3m	immature T cell	0	0	0	0	10	21
1133_FACS 3m	1133_FACS 3m	FACS 3m	3m	microglial cell	0	0	0	0	0	0
1134_FACS 3m	1134_FACS 3m	FACS 3m	3m	skeletal muscle satellite cell	0	0	0	0	15	22
1135_FACS 3m	1135_FACS 3m	FACS 3m	3m	microglial cell	0	0	0	0	0	0
1136_FACS 3m	1136_FACS 3m	FACS 3m	3m	mesenchymal stem cell	0	0	0	0	15	18
1137_FACS 3m	1137_FACS 3m	FACS 3m	3m	fibroblast	0	0	0	0	0	19
1138_FACS 3m	1138_FACS 3m	FACS 3m	3m	Slamf1-negative multipotent progenitor cell	0	0	0	0	8	10
1139_FACS 3m	1139_FACS 3m	FACS 3m	3m	epithelial cell of large intestine	18	0	0	4	10	26
1140_FACS 3m	1140_FACS 3m	FACS 3m	3m	keratinocyte stem cell	0	0	4	14	10	14
1141_FACS 3m	1141_FACS 3m	FACS 3m	3m	precursor B cell	0	0	0	0	10	21
1142_FACS 3m	1142_FACS 3m	FACS 3m	3m	mesenchymal stem cell of adipose	0	0	0	0	15	14
1143_FACS 3m	1143_FACS 3m	FACS 3m	3m	enterocyte of epithelium of large intestine	18	0	0	0	0	14
1144_FACS 3m	1144_FACS 3m	FACS 3m	3m	basal cell of epidermis	0	0	28	0	10	10
1145_FACS 3m	1145_FACS 3m	FACS 3m	3m	large intestine goblet cell	0	0	0	0	10	10
1146_FACS 3m	1146_FACS 3m	FACS 3m	3m	granulocyte	0	0	0	0	0	0
1147_FACS 3m	1147_FACS 3m	FACS 3m	3m	endothelial cell	16	0	26	0	15	18
1148_FACS 3m	1148_FACS 3m	FACS 3m	3m	bladder cell	0	0	0	0	15	14
1149_FACS 3m	1149_FACS 3m	FACS 3m	3m	microglial cell	0	0	0	0	0	0
1150_FACS 3m	1150_FACS 3m	FACS 3m	3m	bladder urothelial cell	0	0	4	0	10	10
1151_FACS 3m	1151_FACS 3m	FACS 3m	3m	epithelial cell of large intestine	0	0	0	0	4	10
1152_FACS 3m	1152_FACS 3m	FACS 3m	3m	basal cell of epidermis	0	0	28	0	10	10
1153_FACS 3m	1153_FACS 3m	FACS 3m	3m	endothelial cell	0	0	26	0	15	18
1154_FACS 3m	1154_FACS 3m	FACS 3m	3m	immature T cell	0	0	0	0	10	25
1155_FACS 3m	1155_FACS 3m	FACS 3m	3m	monocyte	0	0	0	0	17	21
1156_FACS 3m	1156_FACS 3m	FACS 3m	3m	keratinocyte stem cell	0	0	0	19	16	14
1157_FACS 3m	1157_FACS 3m	FACS 3m	3m	leukocyte	0	0	0	0	15	18
1158_FACS 3m	1158_FACS 3m	FACS 3m	3m	mesenchymal cell	8	0	0	36	10	14
1159_FACS 3m	1159_FACS 3m	FACS 3m	3m	lung endothelial cell	0	0	27	0	0	18
1160_FACS 3m	1160_FACS 3m	FACS 3m	3m	myeloid cell	0	0	0	0	17	23
1161_FACS 3m	1161_FACS 3m	FACS 3m	3m	pancreatic A cell	20	33	0	0	10	14
1162_FACS 3m	1162_FACS 3m	FACS 3m	3m	granulocyte	0	0	0	0	7	7
1163_FACS 3m	1163_FACS 3m	FACS 3m	3m	type B pancreatic cell	20	0	0	0	10	14
1164_FACS 3m	1164_FACS 3m	FACS 3m	3m	astrocyte	0	0	0	12	0	14
1165_FACS 3m	1165_FACS 3m	FACS 3m	3m	Slamf1-negative multipotent progenitor cell	0	0	0	0	8	10
1166_FACS 3m	1166_FACS 3m	FACS 3m	3m	luminal epithelial cell of mammary gland	0	0	0	0	10	23
1167_FACS 3m	1167_FACS 3m	FACS 3m	3m	leukocyte	0	0	0	0	17	19
1168_FACS 3m	1168_FACS 3m	FACS 3m	3m	T cell	0	0	0	0	15	21
1169_FACS 3m	1169_FACS 3m	FACS 3m	3m	epithelial cell of large intestine	0	0	0	0	4	10
1170_FACS 3m	1170_FACS 3m	FACS 3m	3m	myeloid cell	0	0	0	0	17	21
1171_FACS 3m	1171_FACS 3m	FACS 3m	3m	epithelial cell of large intestine	18	20	29	23	10	26
1172_FACS 3m	1172_FACS 3m	FACS 3m	3m	natural killer cell	0	0	0	0	15	21
1173_FACS 3m	1173_FACS 3m	FACS 3m	3m	keratinocyte	0	0	23	0	10	10
1174_FACS 3m	1174_FACS 3m	FACS 3m	3m	late pro-B cell	0	0	0	0	1	10
1175_FACS 3m	1175_FACS 3m	FACS 3m	3m	brain pericyte	0	0	24	0	10	14
1176_FACS 3m	1176_FACS 3m	FACS 3m	3m	kidney collecting duct epithelial cell	0	0	29	23	5	14
1177_FACS 3m	1177_FACS 3m	FACS 3m	3m	luminal epithelial cell of mammary gland	0	0	0	0	10	10
1178_FACS 3m	1178_FACS 3m	FACS 3m	3m	large intestine goblet cell	0	0	0	0	15	14
1179_FACS 3m	1179_FACS 3m	FACS 3m	3m	Mesenchymal cell	0	0	0	0	15	18
1180_FACS 3m	1180_FACS 3m	FACS 3m	3m	basal cell of epidermis	0	0	4	0	10	10
1181_FACS 3m	1181_FACS 3m	FACS 3m	3m	epidermal cell	0	0	23	0	10	10
1182_FACS 3m	1182_FACS 3m	FACS 3m	3m	neuron	19	0	0	0	18	10
1183_FACS 3m	1183_FACS 3m	FACS 3m	3m	oligodendrocyte precursor cell	0	0	30	0	18	10
1184_FACS 3m	1184_FACS 3m	FACS 3m	3m	myofibroblast cell	0	0	24	0	15	14
1185_FACS 3m	1185_FACS 3m	FACS 3m	3m	endothelial cell	16	28	27	0	15	18
1186_FACS 3m	1186_FACS 3m	FACS 3m	3m	immature B cell	0	0	0	0	10	23
1187_FACS 3m	1187_FACS 3m	FACS 3m	3m	hepatocyte	0	0	0	0	0	10
1188_FACS 3m	1188_FACS 3m	FACS 3m	3m	macrophage	0	0	0	0	10	21
1189_FACS 3m	1189_FACS 3m	FACS 3m	3m	pancreatic ductal cell	0	0	0	0	10	10
1190_FACS 3m	1190_FACS 3m	FACS 3m	3m	endothelial cell of hepatic sinusoid	21	53	27	0	0	18
1191_FACS 3m	1191_FACS 3m	FACS 3m	3m	epithelial cell of proximal tubule	0	0	0	0	0	27
1192_FACS 3m	1192_FACS 3m	FACS 3m	3m	enterocyte of epithelium of large intestine	0	0	0	0	0	11
1193_FACS 3m	1193_FACS 3m	FACS 3m	3m	endocardial cell	6	0	0	0	0	19
1194_FACS 3m	1194_FACS 3m	FACS 3m	3m	pancreatic acinar cell	0	0	0	0	19	0
1195_FACS 3m	1195_FACS 3m	FACS 3m	3m	lung endothelial cell	0	0	27	13	15	18
1196_FACS 3m	1196_FACS 3m	FACS 3m	3m	immature T cell	0	0	0	0	1	10
1197_FACS 3m	1197_FACS 3m	FACS 3m	3m	lung endothelial cell	0	0	26	0	0	19
1198_FACS 3m	1198_FACS 3m	FACS 3m	3m	fat	0	0	0	0	15	20
1199_FACS 3m	1199_FACS 3m	FACS 3m	3m	pancreatic D cell	0	0	0	0	10	14
1200_FACS 3m	1200_FACS 3m	FACS 3m	3m	keratinocyte	0	0	23	0	17	10
1201_FACS 3m	1201_FACS 3m	FACS 3m	3m	cardiac muscle cell	0	0	0	0	0	10
1202_FACS 3m	1202_FACS 3m	FACS 3m	3m	Slamf1-negative multipotent progenitor cell	0	0	2	0	8	10
1203_FACS 3m	1203_FACS 3m	FACS 3m	3m	hepatocyte	0	0	0	0	0	10
1204_FACS 3m	1204_FACS 3m	FACS 3m	3m	neuron	0	0	30	31	6	10
1205_FACS 3m	1205_FACS 3m	FACS 3m	3m	epithelial cell of lung	0	0	0	0	10	5
1206_FACS 3m	1206_FACS 3m	FACS 3m	3m	fibroblast	8	0	0	0	5	14
